# Supplementary material for: Tetra-μ2-acetato-κ8 O:O′-bis­[(isoquinoline-κN)copper(II)]
Source: Acta Crystallogr Sect E Struct Rep Online. 2009 Jul 8;65(Pt 8):m881. doi: 10.1107/S1600536809025732 (PMC2977170; doi:10.1107/S1600536809025732)
Supplement: Supplementary file 1 [file e-65-0m881-sup1.cif]

##############################################################################
###                                                                        ###
###        Electronic paper (Acta Crystallographica Section E)             ###
###                                                                        ###
##############################################################################
#                                                                            #
# This CIF contains the data in a paper accepted for publication in Acta     #
# Crystallographica Section E. It conforms to the requirements of Notes      #
# for Authors for Section E, and has been peer reviewed under the auspices   #
# of the IUCr Commission on Journals.                                        #
#                                                                            #
# Full details of the Crystallographic Information File format               #
# are given in the paper "The Crystallographic Information File (CIF):       #
# a New Standard Archive File for Crystallography" by S. R. Hall, F. H.      #
# Allen and I. D. Brown [Acta Cryst. (1991), A47, 655-685].                  #
#                                                                            #
# The current version of the core CIF dictionary is obtainable from          #
# ftp://ftp.iucr.org/pub/cif_core.dic. The current version number is 2.4.    #
#                                                                            #
# Software is freely available for graphical display of the structure(s) in  #
# this CIF.  For information consult the CIF home page http://www.iucr.org/  #
# cif/home.html                                                              #
#                                                                            #
# This file may be used for bona fide research purposes within the           #
# scientific community so long as proper attribution is given to the journal # 
# article from which it was obtained.                                        #
#                                                                            #
##############################################################################
                                             
data_I
_audit_creation_method     SHELXL-97
_chemical_name_systematic
;
Tetra-\m~2~-acetato-\k^8^<i>O</i>:<i>O</i>'-bis[(isoquinoline-
\k<i>N</i>)copper(II)]
;
_chemical_name_common     ?
_chemical_formula_moiety     'C26 H26 Cu2 N2 O8'
_chemical_formula_sum     'C26 H26 Cu2 N2 O8'
_chemical_formula_iupac     '[Cu2 (C2 H3 O2)4 (C9 H7 N)2]'
_chemical_formula_weight     621.57
_chemical_melting_point     ?
_symmetry_cell_setting     monoclinic
_symmetry_space_group_name_H-M     'P 21/n'
_symmetry_space_group_name_Hall     '-P 2yn'
loop_
    _symmetry_equiv_pos_as_xyz
    'x, y, z'
    '-x+1/2, y+1/2, -z+1/2'
    '-x, -y, -z'
    'x-1/2, -y-1/2, z-1/2'
_cell_length_a     12.2278(3)
_cell_length_b     8.1610(2)
_cell_length_c     13.5309(4)
_cell_angle_alpha     90.00
_cell_angle_beta     103.827(8)
_cell_angle_gamma     90.00
_cell_volume     1311.13(7)
_cell_formula_units_Z     2
_cell_measurement_reflns_used     10519
_cell_measurement_theta_min     3.0
_cell_measurement_theta_max     25.5
_cell_measurement_temperature     294(2)
_exptl_crystal_description     chunk
_exptl_crystal_colour     blue
_exptl_crystal_size_max     0.28
_exptl_crystal_size_mid     0.26
_exptl_crystal_size_min     0.20
_exptl_crystal_density_diffrn     1.574
_exptl_crystal_density_meas     ?
_exptl_crystal_density_method     'not measured'
_exptl_crystal_F_000     636
_exptl_absorpt_coefficient_mu     1.674
_exptl_absorpt_correction_type     multi-scan
_exptl_absorpt_process_details     '(ABSCOR; Higashi, 1995)'
_exptl_absorpt_correction_T_min     0.635
_exptl_absorpt_correction_T_max     0.720
_exptl_special_details
;
;
_diffrn_ambient_temperature     294(2)
_diffrn_radiation_type     MoK\a
_diffrn_radiation_wavelength     0.71073
_diffrn_radiation_source     'fine-focus sealed tube'
_diffrn_radiation_monochromator     graphite
_diffrn_measurement_device_type     'Rigaku R-AXIS RAPID IP'
_diffrn_measurement_method     \w
_diffrn_detector_area_resol_mean     10.0
_diffrn_reflns_number     12480
_diffrn_reflns_av_R_equivalents     0.0237
_diffrn_reflns_av_sigmaI/netI     0.0190
_diffrn_reflns_theta_min     3.03
_diffrn_reflns_theta_max     27.44
_diffrn_reflns_theta_full     27.44
_diffrn_measured_fraction_theta_max     0.999
_diffrn_measured_fraction_theta_full     0.999
_diffrn_reflns_limit_h_min     -15
_diffrn_reflns_limit_h_max     15
_diffrn_reflns_limit_k_min     -10
_diffrn_reflns_limit_k_max     10
_diffrn_reflns_limit_l_min     -17
_diffrn_reflns_limit_l_max     17
_diffrn_standards_number     0
_diffrn_standards_interval_count     0
_diffrn_standards_interval_time     0
_diffrn_standards_decay_%     ?
_refine_special_details
;
Refinement of <i>F</i>^2^ against ALL reflections. The weighted <i>R</i>-factor
<i>wR</i> and goodness of fit <i>S</i> are based on <i>F</i>^2^, conventional
<i>R</i>-factors <i>R</i> are based on <i>F</i>, with <i>F</i> set to zero for
negative <i>F</i>^2^. The threshold expression of <i>F</i>^2^ >
\s(<i>F</i>^2^) is used only for calculating <i>R</i>-factors(gt) <i>etc</i>.
and is not relevant to the choice of reflections for refinement.
<i>R</i>-factors based on <i>F</i>^2^ are statistically about twice as large
as those based on <i>F</i>, and <i>R</i>- factors based on ALL data will be
even larger.
;
_reflns_number_total     2997
_reflns_number_gt     2638
_reflns_threshold_expression     I>2\s(I)
_refine_ls_structure_factor_coef     Fsqd
_refine_ls_matrix_type     full
_refine_ls_R_factor_all     0.0297
_refine_ls_R_factor_gt     0.0249
_refine_ls_wR_factor_gt     0.0692
_refine_ls_wR_factor_ref     0.0739
_refine_ls_goodness_of_fit_ref     1.064
_refine_ls_restrained_S_all     1.064
_refine_ls_number_reflns     2997
_refine_ls_number_parameters     172
_refine_ls_number_restraints     0
_refine_ls_hydrogen_treatment     constr
_refine_ls_weighting_scheme     calc
_refine_ls_weighting_details
         'calc w=1/[\s^2^(Fo^2^)+(0.0405P)^2^+0.4143P] where P=(Fo^2^+2Fc^2^)/3'
_atom_sites_solution_hydrogens     geom
_atom_sites_solution_primary     direct
_atom_sites_solution_secondary     difmap
_refine_ls_shift/su_max     0.001
_refine_ls_shift/su_mean     0.000
_refine_diff_density_max     0.272
_refine_diff_density_min     -0.397
_refine_ls_extinction_method     none
_refine_ls_extinction_coef     ?
loop_
    _atom_type_symbol
    _atom_type_description
    _atom_type_scat_dispersion_real
    _atom_type_scat_dispersion_imag
    _atom_type_scat_source
    'C' 'C' 0.0033 0.0016
                         'International Tables Vol C Tables 4.2.6.8 and 6.1.1.4'
    'H' 'H' 0.0000 0.0000
                         'International Tables Vol C Tables 4.2.6.8 and 6.1.1.4'
    'N' 'N' 0.0061 0.0033
                         'International Tables Vol C Tables 4.2.6.8 and 6.1.1.4'
    'O' 'O' 0.0106 0.0060
                         'International Tables Vol C Tables 4.2.6.8 and 6.1.1.4'
    'Cu' 'Cu' 0.3201 1.2651
                         'International Tables Vol C Tables 4.2.6.8 and 6.1.1.4'
_computing_data_collection     'PROCESS-AUTO (Rigaku, 1998)'
_computing_cell_refinement     'PROCESS-AUTO (Rigaku, 1998)'
_computing_data_reduction     'CrystalStructure (Rigaku/MSC, 2002)'
_computing_structure_solution     'SIR92 (Altomare <i>et al.</i>,  1993)'
_computing_structure_refinement     'SHELXL97 (Sheldrick, 2008)'
_computing_molecular_graphics     'ORTEP-3 for Windows (Farrugia, 1997)'
_computing_publication_material     'WinGX (Farrugia, 1999)'
loop_
    _atom_site_type_symbol
    _atom_site_label
    _atom_site_fract_x
    _atom_site_fract_y
    _atom_site_fract_z
    _atom_site_U_iso_or_equiv
    _atom_site_adp_type
    _atom_site_calc_flag
    _atom_site_refinement_flags
    _atom_site_occupancy
    _atom_site_disorder_assembly
    _atom_site_disorder_group
    Cu Cu 0.411018(16) 0.55776(2) 0.528203(14) 0.03074(9) Uani d . 1 . .
    N N1 0.26051(12) 0.65641(18) 0.56603(11) 0.0360(3) Uani d . 1 . .
    O O1 0.32898(12) 0.45444(18) 0.39965(11) 0.0457(3) Uani d . 1 . .
    O O2 0.47861(11) 0.35876(18) 0.35131(10) 0.0453(3) Uani d . 1 . .
    O O3 0.43805(12) 0.75437(16) 0.45194(11) 0.0451(3) Uani d . 1 . .
    O O4 0.58673(12) 0.65621(17) 0.40330(11) 0.0457(3) Uani d . 1 . .
    C C1 0.16249(15) 0.6461(2) 0.49949(14) 0.0378(4) Uani d . 1 . .
    H H1 0.1593 0.5883 0.4396 0.045 Uiso calc R 1 . .
    C C2 -0.04146(17) 0.7044(3) 0.43993(16) 0.0496(5) Uani d . 1 . .
    H H2 -0.0450 0.6483 0.3794 0.060 Uiso calc R 1 . .
    C C3 -0.13598(18) 0.7741(3) 0.4580(2) 0.0576(6) Uani d . 1 . .
    H H3 -0.2040 0.7653 0.4096 0.069 Uiso calc R 1 . .
    C C4 -0.13180(19) 0.8585(3) 0.5482(2) 0.0595(6) Uani d . 1 . .
    H H4 -0.1972 0.9052 0.5593 0.071 Uiso calc R 1 . .
    C C5 -0.03322(19) 0.8738(3) 0.62062(18) 0.0547(5) Uani d . 1 . .
    H H5 -0.0318 0.9312 0.6803 0.066 Uiso calc R 1 . .
    C C6 0.17226(17) 0.8114(3) 0.67579(15) 0.0476(5) Uani d . 1 . .
    H H6 0.1791 0.8668 0.7370 0.057 Uiso calc R 1 . .
    C C7 0.26360(16) 0.7388(3) 0.65421(14) 0.0428(4) Uani d . 1 . .
    H H7 0.3320 0.7457 0.7022 0.051 Uiso calc R 1 . .
    C C8 0.06221(15) 0.7172(2) 0.51336(14) 0.0364(4) Uani d . 1 . .
    C C9 0.06649(16) 0.8026(2) 0.60497(14) 0.0395(4) Uani d . 1 . .
    C C10 0.37462(16) 0.3780(2) 0.34010(13) 0.0365(4) Uani d . 1 . .
    C C11 0.2983(2) 0.3021(3) 0.24755(17) 0.0588(6) Uani d . 1 . .
    H H11A 0.3428 0.2473 0.2081 0.088 Uiso calc PR 0.50 . .
    H H11B 0.2540 0.3861 0.2071 0.088 Uiso calc PR 0.50 . .
    H H11C 0.2493 0.2244 0.2685 0.088 Uiso calc PR 0.50 . .
    H H11D 0.2213 0.3245 0.2477 0.088 Uiso calc PR 0.50 . .
    H H11E 0.3101 0.1857 0.2487 0.088 Uiso calc PR 0.50 . .
    H H11F 0.3148 0.3474 0.1873 0.088 Uiso calc PR 0.50 . .
    C C12 0.51710(15) 0.7661(2) 0.40790(13) 0.0361(4) Uani d . 1 . .
    C C13 0.5292(2) 0.9275(3) 0.3568(2) 0.0589(6) Uani d . 1 . .
    H H13A 0.4710 1.0012 0.3656 0.088 Uiso calc PR 0.50 . .
    H H13B 0.5226 0.9096 0.2855 0.088 Uiso calc PR 0.50 . .
    H H13C 0.6015 0.9742 0.3869 0.088 Uiso calc PR 0.50 . .
    H H13D 0.5924 0.9221 0.3264 0.088 Uiso calc PR 0.50 . .
    H H13E 0.5408 1.0137 0.4065 0.088 Uiso calc PR 0.50 . .
    H H13F 0.4619 0.9491 0.3051 0.088 Uiso calc PR 0.50 . .
loop_
    _atom_site_aniso_label
    _atom_site_aniso_U_11
    _atom_site_aniso_U_22
    _atom_site_aniso_U_33
    _atom_site_aniso_U_12
    _atom_site_aniso_U_13
    _atom_site_aniso_U_23
    Cu 0.02788(12) 0.03427(13) 0.03091(13) 0.00155(8) 0.00869(8) -0.00023(8)
    N1 0.0332(7) 0.0399(8) 0.0368(7) 0.0025(6) 0.0117(6) 0.0014(6)
    O1 0.0362(7) 0.0574(9) 0.0413(7) -0.0006(6) 0.0050(6) -0.0134(6)
    O2 0.0393(7) 0.0568(9) 0.0388(7) 0.0013(6) 0.0074(5) -0.0118(6)
    O3 0.0476(8) 0.0401(7) 0.0518(8) 0.0056(6) 0.0203(6) 0.0090(6)
    O4 0.0450(7) 0.0423(7) 0.0554(8) 0.0042(6) 0.0231(6) 0.0123(6)
    C1 0.0375(9) 0.0428(10) 0.0346(9) 0.0026(8) 0.0114(7) -0.0010(7)
    C2 0.0396(10) 0.0552(12) 0.0504(11) 0.0017(9) 0.0034(9) -0.0025(9)
    C3 0.0337(10) 0.0629(14) 0.0717(15) 0.0037(10) 0.0040(10) 0.0051(12)
    C4 0.0389(11) 0.0697(15) 0.0745(15) 0.0144(11) 0.0224(11) 0.0079(12)
    C5 0.0492(12) 0.0660(14) 0.0549(12) 0.0133(11) 0.0242(10) -0.0007(11)
    C6 0.0470(11) 0.0602(12) 0.0369(9) 0.0062(10) 0.0124(8) -0.0086(9)
    C7 0.0355(9) 0.0547(11) 0.0377(9) 0.0015(9) 0.0076(7) -0.0045(8)
    C8 0.0336(9) 0.0371(9) 0.0396(9) 0.0004(7) 0.0112(7) 0.0056(7)
    C9 0.0376(9) 0.0432(10) 0.0408(9) 0.0048(8) 0.0152(8) 0.0041(8)
    C10 0.0397(9) 0.0368(9) 0.0304(8) -0.0032(8) 0.0032(7) 0.0001(7)
    C11 0.0534(13) 0.0723(15) 0.0437(11) -0.0073(11) -0.0021(9) -0.0175(11)
    C12 0.0378(9) 0.0343(9) 0.0349(8) -0.0040(8) 0.0059(7) 0.0025(7)
    C13 0.0721(16) 0.0412(11) 0.0687(15) -0.0020(10) 0.0271(13) 0.0150(10)
_geom_special_details
;
All e.s.d.'s (except the e.s.d. in the dihedral angle between two l.s. planes)
are estimated using the full covariance matrix. The cell e.s.d.'s are taken
into account individually in the estimation of e.s.d.'s in distances, angles
and torsion angles; correlations between e.s.d.'s in cell parameters are only
used when they are defined by crystal symmetry. An approximate (isotropic)
treatment of cell e.s.d.'s is used for estimating e.s.d.'s involving l.s.
planes.
;
loop_
    _geom_bond_atom_site_label_1
    _geom_bond_atom_site_label_2
    _geom_bond_site_symmetry_2
    _geom_bond_distance
    _geom_bond_publ_flag
    Cu N1 . 2.1789(15) y
    Cu O1 . 1.9771(13) y
    Cu O2 3_666 1.9728(13) y
    Cu O3 . 1.9777(13) y
    Cu O4 3_666 1.9740(13) y
    Cu Cu 3_666 2.6459(4) ?
    N1 C1 . 1.318(2) ?
    N1 C7 . 1.362(2) ?
    O1 C10 . 1.251(2) ?
    O2 C10 . 1.254(2) ?
    O2 Cu 3_666 1.9728(13) ?
    O3 C12 . 1.255(2) ?
    O4 C12 . 1.249(2) ?
    O4 Cu 3_666 1.9740(13) ?
    C1 C8 . 1.409(3) ?
    C1 H1 . 0.9300 ?
    C2 C3 . 1.362(3) ?
    C2 C8 . 1.415(3) ?
    C2 H2 . 0.9300 ?
    C3 C4 . 1.391(3) ?
    C3 H3 . 0.9300 ?
    C4 C5 . 1.366(3) ?
    C4 H4 . 0.9300 ?
    C5 C9 . 1.412(3) ?
    C5 H5 . 0.9300 ?
    C6 C7 . 1.356(3) ?
    C6 C9 . 1.416(3) ?
    C6 H6 . 0.9300 ?
    C7 H7 . 0.9300 ?
    C8 C9 . 1.412(3) ?
    C10 C11 . 1.505(3) ?
    C11 H11A . 0.9600 ?
    C11 H11B . 0.9600 ?
    C11 H11C . 0.9600 ?
    C11 H11D . 0.9600 ?
    C11 H11E . 0.9600 ?
    C11 H11F . 0.9600 ?
    C12 C13 . 1.510(3) ?
    C13 H13A . 0.9600 ?
    C13 H13B . 0.9600 ?
    C13 H13C . 0.9600 ?
    C13 H13D . 0.9600 ?
    C13 H13E . 0.9600 ?
    C13 H13F . 0.9600 ?
loop_
    _geom_angle_atom_site_label_1
    _geom_angle_atom_site_label_2
    _geom_angle_atom_site_label_3
    _geom_angle_site_symmetry_1
    _geom_angle_site_symmetry_3
    _geom_angle
    _geom_angle_publ_flag
    O2 Cu O4 3_666 3_666 89.28(6) ?
    O2 Cu O1 3_666 . 167.80(6) ?
    O4 Cu O1 3_666 . 89.03(6) ?
    O2 Cu O3 3_666 . 89.10(6) ?
    O4 Cu O3 3_666 . 167.77(6) ?
    O1 Cu O3 . . 90.00(6) ?
    O2 Cu N1 3_666 . 97.34(6) ?
    O4 Cu N1 3_666 . 97.72(6) ?
    O1 Cu N1 . . 94.86(6) ?
    O3 Cu N1 . . 94.51(6) ?
    O2 Cu Cu 3_666 3_666 85.07(4) ?
    O4 Cu Cu 3_666 3_666 84.27(4) ?
    O1 Cu Cu . 3_666 82.74(4) ?
    O3 Cu Cu . 3_666 83.51(4) ?
    N1 Cu Cu . 3_666 176.88(4) ?
    C1 N1 C7 . . 117.39(16) ?
    C1 N1 Cu . . 119.81(12) ?
    C7 N1 Cu . . 122.68(12) ?
    C10 O1 Cu . . 124.66(12) ?
    C10 O2 Cu . 3_666 122.03(12) ?
    C12 O3 Cu . . 123.63(12) ?
    C12 O4 Cu . 3_666 123.05(12) ?
    N1 C1 C8 . . 124.11(17) ?
    N1 C1 H1 . . 117.9 ?
    C8 C1 H1 . . 117.9 ?
    C3 C2 C8 . . 119.9(2) ?
    C3 C2 H2 . . 120.0 ?
    C8 C2 H2 . . 120.0 ?
    C2 C3 C4 . . 120.6(2) ?
    C2 C3 H3 . . 119.7 ?
    C4 C3 H3 . . 119.7 ?
    C5 C4 C3 . . 121.1(2) ?
    C5 C4 H4 . . 119.5 ?
    C3 C4 H4 . . 119.5 ?
    C4 C5 C9 . . 120.0(2) ?
    C4 C5 H5 . . 120.0 ?
    C9 C5 H5 . . 120.0 ?
    C7 C6 C9 . . 119.90(18) ?
    C7 C6 H6 . . 120.1 ?
    C9 C6 H6 . . 120.1 ?
    C6 C7 N1 . . 123.52(17) ?
    C6 C7 H7 . . 118.2 ?
    N1 C7 H7 . . 118.2 ?
    C1 C8 C9 . . 117.99(16) ?
    C1 C8 C2 . . 122.54(17) ?
    C9 C8 C2 . . 119.46(17) ?
    C8 C9 C5 . . 118.87(18) ?
    C8 C9 C6 . . 117.09(17) ?
    C5 C9 C6 . . 124.04(19) ?
    O1 C10 O2 . . 125.47(17) ?
    O1 C10 C11 . . 117.25(18) ?
    O2 C10 C11 . . 117.28(18) ?
    C10 C11 H11A . . 109.5 ?
    C10 C11 H11B . . 109.5 ?
    H11A C11 H11B . . 109.5 ?
    C10 C11 H11C . . 109.5 ?
    H11A C11 H11C . . 109.5 ?
    H11B C11 H11C . . 109.5 ?
    C10 C11 H11D . . 109.5 ?
    H11A C11 H11D . . 141.1 ?
    H11B C11 H11D . . 56.3 ?
    H11C C11 H11D . . 56.3 ?
    C10 C11 H11E . . 109.5 ?
    H11A C11 H11E . . 56.3 ?
    H11B C11 H11E . . 141.1 ?
    H11C C11 H11E . . 56.3 ?
    H11D C11 H11E . . 109.5 ?
    C10 C11 H11F . . 109.5 ?
    H11A C11 H11F . . 56.3 ?
    H11B C11 H11F . . 56.3 ?
    H11C C11 H11F . . 141.1 ?
    H11D C11 H11F . . 109.5 ?
    H11E C11 H11F . . 109.5 ?
    O4 C12 O3 . . 125.49(17) ?
    O4 C12 C13 . . 117.46(18) ?
    O3 C12 C13 . . 117.04(18) ?
    C12 C13 H13A . . 109.5 ?
    C12 C13 H13B . . 109.5 ?
    H13A C13 H13B . . 109.5 ?
    C12 C13 H13C . . 109.5 ?
    H13A C13 H13C . . 109.5 ?
    H13B C13 H13C . . 109.5 ?
    C12 C13 H13D . . 109.5 ?
    H13A C13 H13D . . 141.1 ?
    H13B C13 H13D . . 56.3 ?
    H13C C13 H13D . . 56.3 ?
    C12 C13 H13E . . 109.5 ?
    H13A C13 H13E . . 56.3 ?
    H13B C13 H13E . . 141.1 ?
    H13C C13 H13E . . 56.3 ?
    H13D C13 H13E . . 109.5 ?
    C12 C13 H13F . . 109.5 ?
    H13A C13 H13F . . 56.3 ?
    H13B C13 H13F . . 56.3 ?
    H13C C13 H13F . . 141.1 ?
    H13D C13 H13F . . 109.5 ?
    H13E C13 H13F . . 109.5 ?
data_global
_journal_date_recd_electronic     2009-07-02
_journal_date_accepted     2009-07-02
_journal_name_full     'Acta Crystallographica, Section E'
_journal_year     2009
_journal_volume     65
_journal_issue      8
_journal_page_first     m881
_journal_page_last     m881
_journal_paper_category     QM
_journal_coeditor_code     BQ2151
_publ_contact_author_name     'Prof. Duan-Jun Xu'
_publ_contact_author_address
;
Department of Chemistry
Zhejiang University
Hangzhou, 310027
P.R.China
;
_publ_contact_author_email     xudj@mail.hz.zj.cn
_publ_section_title
;\
Tetra-\m~2~-acetato-\k^8^<i>O</i>:<i>O</i>'-bis[(isoquinoline-\
\k<i>N</i>)copper(II)]
;
loop_
    _publ_author_name
    _publ_author_address
    'Meng-Jiao Li'
;
Department of Chemistry
Zhejiang University
People's Republic of China
;
    'Jing-Jing Nie'
;
Department of Chemistry
Zhejiang University
People's Republic of China
;
    'Duan-Jun Xu'
;
Department of Chemistry
Zhejiang University
People's Republic of China
;
