# Supplementary material for: Tetra-μ2-acetato-κ8 O:O′-bis­[(isoquinoline-κN)copper(II)]
Source: Acta Crystallogr Sect E Struct Rep Online. 2009 Jul 8;65(Pt 8):m881. doi: 10.1107/S1600536809025732 (PMC2977170; doi:10.1107/S1600536809025732)
Supplement: Supplementary file 2 [file e-65-0m881-Isup2.hkl]

#
# h,k,l, Fc-squared, Fo-squared, sigma(Fo-squared) and status flag
#
data_I
_shelx_title ' lmj-1 in'
_shelx_refln_list_code          4
_shelx_F_calc_maximum      194.87
_exptl_crystal_F_000       636.00
_reflns_d_resolution_high  0.7712
 
loop_
 _symmetry_equiv_pos_as_xyz
 'x, y, z'
 '-x+1/2, y+1/2, -z+1/2'
 '-x, -y, -z'
 'x-1/2, -y-1/2, z-1/2'
 
_cell_length_a    12.2278
_cell_length_b     8.1610
_cell_length_c    13.5309
_cell_angle_alpha  90.000
_cell_angle_beta  103.827
_cell_angle_gamma  90.000
 
_shelx_F_squared_multiplier     1.000
 
loop_
 _refln_index_h
 _refln_index_k
 _refln_index_l
 _refln_F_squared_calc
 _refln_F_squared_meas
 _refln_F_squared_sigma
 _refln_observed_status
   2   0   0    11218.17    10608.60    264.33 o
   4   0   0     1379.33     1272.13     15.06 o
   6   0   0     3897.51     3760.51     52.94 o
   8   0   0      552.32      532.79     20.25 o
  10   0   0      115.63      120.14      5.62 o
  12   0   0     1032.34     1000.14     34.37 o
  14   0   0        2.07       -0.24      3.06 o
   1   1   0    19095.29    16385.34    188.03 o
   2   1   0      127.05      139.18      2.87 o
   3   1   0     2868.14     2892.65     23.88 o
   4   1   0      959.18      984.11      8.46 o
   5   1   0     4692.41     4513.40     43.36 o
   6   1   0      193.28      198.69      2.91 o
   7   1   0     1689.90     1654.86     15.48 o
   8   1   0      650.61      669.73      7.85 o
   9   1   0      340.52      336.62      5.16 o
  10   1   0       73.33       76.04      3.11 o
  11   1   0     1281.92     1257.65     15.58 o
  12   1   0       97.93      108.04      3.75 o
  13   1   0      184.57      183.34      4.91 o
  14   1   0        8.26       10.55      2.79 o
  15   1   0       91.04       92.34      4.42 o
   0   2   0     5565.34     6059.27     58.16 o
   1   2   0      937.91      925.06      5.91 o
   2   2   0      148.06      115.06      1.48 o
   3   2   0      862.56      766.16      6.03 o
   4   2   0     3167.31     3131.97     29.82 o
   5   2   0      379.96      385.92      3.77 o
   6   2   0      586.29      511.80      7.29 o
   7   2   0     1425.17     1408.93     13.41 o
   8   2   0        5.21        7.89      1.38 o
   9   2   0      125.51      134.99      2.96 o
  10   2   0     1314.01     1296.78     14.19 o
  11   2   0       72.52       84.94      3.88 o
  12   2   0      469.32      466.22      8.97 o
  13   2   0      131.01      136.14      8.62 o
  14   2   0       25.77       21.29      3.08 o
  15   2   0       83.13       87.83      8.14 o
   1   3   0      238.05      310.81      2.83 o
   2   3   0      937.13      858.87      6.75 o
   3   3   0        0.96        3.84      1.05 o
   4   3   0     3113.98     3171.68     26.72 o
   5   3   0      543.12      471.82      6.74 o
   6   3   0       82.99       77.30      2.23 o
   7   3   0      157.99      158.38      3.70 o
   8   3   0     2527.36     2541.66     23.97 o
   9   3   0      101.38       99.75      2.86 o
  10   3   0      553.72      558.30      8.45 o
  11   3   0      348.61      344.19      6.66 o
  12   3   0      196.36      192.49     10.56 o
  13   3   0       23.77       21.51      4.14 o
  14   3   0      250.01      240.41     10.66 o
   0   4   0        0.35        0.96      0.96 o
   1   4   0     1162.22     1157.58     11.03 o
   2   4   0       13.93       16.73      0.93 o
   3   4   0     8768.70     9119.91     94.75 o
   4   4   0        6.52        8.79      0.94 o
   5   4   0     1672.31     1676.99     16.45 o
   6   4   0      157.03      171.54      5.65 o
   7   4   0      538.79      541.81      7.43 o
   8   4   0      260.37      268.98      5.62 o
   9   4   0     1994.02     2023.17     19.74 o
  10   4   0        1.35        1.50      0.81 o
  11   4   0       15.76       11.25      2.20 o
  12   4   0       11.36       15.06      4.79 o
  13   4   0      303.76      335.22     13.60 o
  14   4   0       10.44       11.01      6.36 o
   1   5   0      434.29      438.05      4.70 o
   2   5   0     4774.91     4909.02     40.22 o
   3   5   0      428.94      470.87      5.55 o
   4   5   0     2663.74     2661.31     26.22 o
   5   5   0      193.84      195.32      2.85 o
   6   5   0      165.27      156.76      2.26 o
   7   5   0        7.72        7.21      0.58 o
   8   5   0     1721.34     1597.42     44.08 o
   9   5   0       10.69       10.92      4.14 o
  10   5   0      454.41      437.43     13.96 o
  11   5   0        3.28        2.79      4.37 o
  12   5   0       43.57       56.40      8.06 o
  13   5   0        2.18       10.17      5.97 o
   0   6   0      711.31      682.82     22.08 o
   1   6   0      129.19      121.50      3.07 o
   2   6   0      579.19      594.47      6.57 o
   3   6   0     1995.39     2011.56     24.82 o
   4   6   0       71.30       73.14      2.12 o
   5   6   0      236.96      231.82      4.04 o
   6   6   0      345.81      351.51      4.43 o
   7   6   0      970.50      953.31     25.21 o
   8   6   0       18.90       20.22      4.62 o
   9   6   0      304.30      323.46     11.54 o
  10   6   0       63.58       63.59      6.80 o
  11   6   0       12.62       11.51      5.21 o
  12   6   0       34.98       42.78      7.17 o
   1   7   0       43.28       44.78      2.18 o
   2   7   0       41.33       42.74      2.16 o
   3   7   0      519.32      521.65      8.03 o
   4   7   0      242.30      255.32      4.50 o
   5   7   0      567.99      563.35      8.19 o
   6   7   0       90.19       93.26      3.93 o
   7   7   0      226.58      234.80      8.26 o
   8   7   0      143.88      151.64      6.07 o
   9   7   0        1.18       -1.95      4.66 o
  10   7   0        3.53        5.64      4.85 o
  11   7   0      309.17      317.42     17.22 o
   0   8   0      484.23      501.29     12.82 o
   1   8   0       14.09       14.12      2.18 o
   2   8   0       69.25       81.46      3.60 o
   3   8   0        2.67        1.77      1.45 o
   4   8   0      251.46      236.02      4.84 o
   5   8   0        1.00       -0.87      1.21 o
   6   8   0      439.61      425.09     13.55 o
   7   8   0       30.53       34.20      4.64 o
   8   8   0      151.89      155.79      8.73 o
   9   8   0        2.80        1.27      3.45 o
  10   8   0      170.39      176.21     18.05 o
   1   9   0      537.03      526.69     13.07 o
   2   9   0        0.38        1.13      1.63 o
   3   9   0        0.79       -0.17      2.14 o
   4   9   0        0.07       -0.37      2.16 o
   5   9   0      287.15      285.21     12.51 o
   6   9   0       14.29       11.32      4.46 o
   7   9   0      268.49      267.02     14.12 o
   8   9   0        1.59        3.94      4.09 o
   0  10   0      522.84      504.79     14.68 o
   1  10   0        8.84        8.76      2.55 o
   2  10   0       27.55       17.44      4.24 o
   3  10   0       40.09       18.71      6.83 o
   4  10   0       49.53       -0.60      4.17 o
   5  10   0        3.93        3.65      3.32 o
 -15   0   1      396.25      367.33     13.60 o
 -13   0   1      151.10      147.18      6.66 o
 -11   0   1     4073.57     3975.35    128.84 o
  -9   0   1     2136.06     2113.93     31.53 o
  -7   0   1     1444.25     1281.15     17.35 o
  -5   0   1     9266.19     8972.75    182.65 o
  -3   0   1      102.10       98.94      3.12 o
   3   0   1     1813.00     1897.54     20.64 o
   5   0   1     1198.45     1098.66     12.92 o
   7   0   1     6427.34     6477.11    102.49 o
   9   0   1      453.60      454.87      9.74 o
  11   0   1     1126.46     1130.93     48.94 o
  13   0   1      647.81      634.93     49.72 o
  15   0   1      151.19      148.98     15.25 o
 -15   1   1        1.49        3.14      2.46 o
 -14   1   1       45.84       51.54      3.81 o
 -13   1   1       17.87       21.54      3.07 o
 -12   1   1     1612.39     1603.17     26.11 o
 -11   1   1     1168.45     1174.89     14.35 o
 -10   1   1     1933.26     1905.07     22.99 o
  -9   1   1      411.37      435.61      7.33 o
  -8   1   1      106.23      119.02      3.27 o
  -7   1   1      412.21      363.26      7.20 o
  -6   1   1     2726.81     2579.22     24.52 o
  -5   1   1     3069.54     3417.46     31.83 o
  -4   1   1     4601.63     4543.85     42.79 o
  -3   1   1     1118.19     1074.16      8.53 o
  -2   1   1      696.76      653.19      4.72 o
  -1   1   1      346.60      341.13      5.51 o
   1   1   1     2780.34     2961.33     28.22 o
   2   1   1        8.07       12.63      1.85 o
   3   1   1      522.28      502.75      3.83 o
   4   1   1     2374.26     2441.27     20.50 o
   5   1   1      392.40      394.90      3.63 o
   6   1   1     5579.09     5587.84     58.01 o
   7   1   1      515.30      546.96      5.99 o
   8   1   1     1682.73     1710.59     17.83 o
   9   1   1     2147.15     2139.50     22.76 o
  10   1   1      185.18      184.83      4.11 o
  11   1   1      438.89      441.52      9.61 o
  12   1   1      915.35      895.98     25.46 o
  13   1   1       32.40       28.49      3.00 o
  14   1   1        2.51        1.23      1.86 o
  15   1   1        7.27        9.19      5.08 o
 -15   2   1       56.46       47.12      5.77 o
 -14   2   1      180.31      187.24      5.25 o
 -13   2   1       94.12       92.14      4.68 o
 -12   2   1       33.92       39.23      3.12 o
 -11   2   1      252.46      253.56      7.41 o
 -10   2   1      144.61      146.38      4.94 o
  -9   2   1       28.30       34.80      2.84 o
  -8   2   1     1137.20     1090.39     11.53 o
  -7   2   1      247.40      247.26      3.36 o
  -6   2   1      111.34      144.63      3.41 o
  -5   2   1     3554.51     3557.93     33.43 o
  -4   2   1     3829.91     3984.14     37.75 o
  -3   2   1     2700.35     2771.86     26.29 o
  -2   2   1       91.90      141.40      3.77 o
  -1   2   1    12690.88    12342.50    116.58 o
   0   2   1     1304.43     1392.55     10.06 o
   1   2   1     3717.12     3773.35     29.83 o
   2   2   1        6.29       11.76      0.39 o
   3   2   1      711.66      770.20      8.39 o
   4   2   1      889.08      792.84      5.45 o
   5   2   1     2209.06     2228.78     17.34 o
   6   2   1        9.86       13.13      0.95 o
   7   2   1      782.13      783.34      8.23 o
   8   2   1     3169.32     3188.18     32.55 o
   9   2   1      242.56      239.45      4.45 o
  10   2   1      443.60      428.92      6.44 o
  11   2   1      756.53      731.89     12.78 o
  12   2   1       22.33       19.60      1.98 o
  13   2   1       25.04       25.37      2.81 o
  14   2   1      181.55      174.56     11.85 o
 -14   3   1       22.47       21.38      5.52 o
 -13   3   1      537.03      544.01     10.33 o
 -12   3   1        1.99        1.84      3.06 o
 -11   3   1      164.19      158.39      3.53 o
 -10   3   1        4.98        2.48      1.90 o
  -9   3   1     1108.25     1112.97     12.22 o
  -8   3   1      148.63      155.67      5.19 o
  -7   3   1     1774.96     1781.57     17.57 o
  -6   3   1      170.02      167.31      3.06 o
  -5   3   1      351.04      418.08      4.70 o
  -4   3   1     2980.88     3174.12     27.10 o
  -3   3   1     1351.59     1134.24      9.75 o
  -2   3   1      137.09      148.88      2.35 o
  -1   3   1      910.15      843.26      6.91 o
   0   3   1      104.06       78.91      1.16 o
   1   3   1        8.18       17.22      0.99 o
   2   3   1       30.29       24.61      1.12 o
   3   3   1     1955.84     1796.38     12.64 o
   4   3   1      665.78      664.60      9.46 o
   5   3   1      189.28      147.03      4.11 o
   6   3   1       27.50       24.02      0.77 o
   7   3   1     1638.35     1673.23     13.84 o
   8   3   1       16.96       11.64      1.42 o
   9   3   1      618.15      614.75      9.51 o
  10   3   1      739.19      718.73      9.53 o
  11   3   1       38.69       39.03      1.91 o
  12   3   1      138.73      160.54      8.87 o
  13   3   1      230.16      243.63     14.27 o
  14   3   1        0.44        0.41      3.45 o
 -14   4   1      216.26      218.17     12.99 o
 -13   4   1        0.27       -0.42      4.13 o
 -12   4   1      285.38      271.34      9.92 o
 -11   4   1        7.33        3.81      1.80 o
 -10   4   1      354.55      345.36      6.22 o
  -9   4   1      390.80      383.10      7.37 o
  -8   4   1     3097.11     3137.30     44.66 o
  -7   4   1        0.84        0.37      1.10 o
  -6   4   1      750.74      803.65      8.06 o
  -5   4   1        1.38        3.32      1.09 o
  -4   4   1     1831.00     1784.71     26.95 o
  -3   4   1      142.80      160.50      3.88 o
  -2   4   1     7428.01     7811.49     72.15 o
  -1   4   1       18.50       13.19      0.91 o
   0   4   1      929.09      998.44      6.92 o
   1   4   1      418.50      411.97      4.07 o
   2   4   1     2435.96     2464.53     20.92 o
   3   4   1        0.61        2.06      0.69 o
   4   4   1     6949.52     7151.36     69.87 o
   5   4   1       59.09       65.96      3.67 o
   6   4   1      208.26      203.44      6.47 o
   7   4   1        2.96        4.14      3.08 o
   8   4   1      919.95      955.80     20.02 o
   9   4   1      107.26      102.64      7.35 o
  10   4   1      357.60      365.33     10.36 o
  11   4   1      139.48      138.24      9.84 o
  12   4   1        2.26        4.19      4.44 o
  13   4   1        3.27        0.30      3.60 o
  14   4   1      256.34      282.76     23.96 o
 -13   5   1      141.10      133.63      9.72 o
 -12   5   1       31.82       32.10      8.04 o
 -11   5   1       30.10       27.36      5.28 o
 -10   5   1       87.87       89.71      2.62 o
  -9   5   1     1518.52     1477.35     41.28 o
  -8   5   1       36.06       34.49      2.77 o
  -7   5   1     2051.31     2055.73     39.12 o
  -6   5   1       34.66       35.17      2.56 o
  -5   5   1      425.75      470.31      6.24 o
  -4   5   1      153.64      154.58      2.90 o
  -3   5   1     3656.96     3892.75     33.88 o
  -2   5   1      138.94      145.05      2.49 o
  -1   5   1      654.64      630.76      6.87 o
   0   5   1      151.42      145.90      2.36 o
   1   5   1      534.46      531.34      5.41 o
   2   5   1       62.70       80.28      1.84 o
   3   5   1    10440.66    10713.66    109.74 o
   4   5   1      433.36      449.12      4.31 o
   5   5   1     2031.86     2059.12     20.35 o
   6   5   1        4.61        3.17      2.63 o
   7   5   1      555.64      538.89     12.43 o
   8   5   1       17.20       14.41      3.99 o
   9   5   1      949.87      950.25     18.43 o
  10   5   1       12.96       15.78      4.74 o
  11   5   1       52.66       53.74      7.19 o
  12   5   1       58.88       67.66      8.17 o
  13   5   1       20.25       17.78      7.78 o
 -12   6   1      173.98      168.95     10.66 o
 -11   6   1       39.45       44.99      6.77 o
 -10   6   1        3.32        2.77      3.90 o
  -9   6   1       59.36       58.32      6.15 o
  -8   6   1      535.60      534.49     11.61 o
  -7   6   1      186.50      184.56      4.76 o
  -6   6   1       61.04       69.49      2.78 o
  -5   6   1      419.06      408.00      5.88 o
  -4   6   1     1218.36     1227.19     12.46 o
  -3   6   1        0.34        1.32      1.13 o
  -2   6   1     1685.07     1725.47     14.44 o
  -1   6   1     1012.76      985.23     10.09 o
   0   6   1       92.23       93.13      2.54 o
   1   6   1     1102.37     1145.20     11.98 o
   2   6   1     1932.02     1950.44     18.84 o
   3   6   1        0.03        1.43      1.17 o
   4   6   1     1342.31     1338.77     12.65 o
   5   6   1      121.55      120.10      2.13 o
   6   6   1        0.21       -0.27      2.91 o
   7   6   1      111.36      112.04     12.60 o
   8   6   1      223.76      227.66     10.16 o
   9   6   1        1.95        2.85      3.84 o
  10   6   1      102.28      118.09     10.28 o
  11   6   1      206.24      222.58     16.45 o
  12   6   1       39.35       27.65     17.18 o
 -11   7   1       29.81       27.02      6.73 o
 -10   7   1      116.40      123.89      9.00 o
  -9   7   1       48.97       55.48      8.48 o
  -8   7   1       85.63       76.87      5.09 o
  -7   7   1      223.53      212.14      4.78 o
  -6   7   1      461.08      467.31      5.81 o
  -5   7   1       28.64       24.93      2.01 o
  -4   7   1      546.12      538.97      6.66 o
  -3   7   1      418.29      436.17      7.01 o
  -2   7   1       42.54       52.42      2.66 o
  -1   7   1      204.98      221.51      4.09 o
   0   7   1      307.97      324.28      5.46 o
   1   7   1       48.19       49.94      2.38 o
   2   7   1      324.49      344.30      6.53 o
   3   7   1      130.93      136.07      3.02 o
   4   7   1      200.75      197.21      3.24 o
   5   7   1        0.54       -0.70      0.95 o
   6   7   1      835.54      849.22     15.94 o
   7   7   1       99.40      100.13      6.52 o
   8   7   1      122.50      117.92      5.94 o
   9   7   1       34.57       42.44      8.91 o
  10   7   1      115.37      121.55     11.43 o
  11   7   1        0.82        0.23      6.31 o
 -10   8   1        2.08       -1.96      3.70 o
  -9   8   1       49.04       57.19      6.24 o
  -8   8   1       86.86       83.22      5.48 o
  -7   8   1       98.20       98.05      5.93 o
  -6   8   1        5.00        4.86      1.47 o
  -5   8   1      580.54      580.68     10.29 o
  -4   8   1       24.75       28.27      2.36 o
  -3   8   1      496.77      495.01      7.20 o
  -2   8   1        0.39        1.33      1.56 o
  -1   8   1      184.07      186.73      5.08 o
   0   8   1        1.36        1.24      1.60 o
   1   8   1      462.65      476.99      9.04 o
   2   8   1        3.52        4.25      1.51 o
   3   8   1       27.34       26.71      2.40 o
   4   8   1       10.17       14.73      2.23 o
   5   8   1      325.65      299.24     17.97 o
   6   8   1       11.03        7.95      4.77 o
   7   8   1      100.60       97.37      6.98 o
   8   8   1       62.38       60.05      7.98 o
   9   8   1       24.56       24.24      4.33 o
  -8   9   1        5.17        4.81      3.65 o
  -7   9   1        8.06        9.27      3.83 o
  -6   9   1      207.50      205.77      9.53 o
  -5   9   1        7.37        7.46      2.18 o
  -4   9   1      254.55      236.50      7.60 o
  -3   9   1       57.76       50.20      9.48 o
  -2   9   1        4.74        3.98      2.01 o
  -1   9   1        0.91        0.97      2.39 o
   0   9   1      746.49      751.25     11.44 o
   1   9   1        7.04       10.07      2.46 o
   2   9   1      184.42      192.10      4.49 o
   3   9   1       30.76       19.32      5.60 o
   4   9   1       50.52       40.13      9.33 o
   5   9   1        0.56       -1.30      2.63 o
   6   9   1      283.15      285.54      8.70 o
   7   9   1        1.72        1.28      4.19 o
  -5  10   1      183.26      184.29     10.54 o
  -4  10   1       68.81       -1.61      6.72 o
  -3  10   1        7.95        0.05      1.86 o
  -2  10   1      158.40      158.48      5.61 o
  -1  10   1      317.77      305.31      7.31 o
   0  10   1        3.78        4.10      2.53 o
   1  10   1      489.27      478.25      8.48 o
   2  10   1      100.42       89.38     11.91 o
   3  10   1        6.78        1.41      2.53 o
   4  10   1       32.83       -2.22      5.43 o
 -14   0   2      151.97      157.16      9.92 o
 -12   0   2      616.08      608.25     20.91 o
 -10   0   2       34.10       36.48      4.31 o
  -8   0   2      560.75      559.89     10.08 o
  -6   0   2     7078.85     7283.09    113.95 o
  -4   0   2    14987.15    13632.94    236.55 o
  -2   0   2     9106.99     8240.21    120.48 o
   0   0   2    37975.47    28015.36    401.49 o
   2   0   2     6037.99     6063.74     82.54 o
   4   0   2     1514.43     1691.56     60.49 o
   6   0   2     7012.88     7590.72    118.74 o
   8   0   2     3105.61     3141.41     45.60 o
  10   0   2      211.94      213.57      6.76 o
  12   0   2     1019.15     1006.54     21.88 o
  14   0   2      316.04      315.70     13.55 o
 -15   1   2      203.01      200.19      8.10 o
 -14   1   2        4.53        3.68      2.69 o
 -13   1   2      103.49      104.61      5.11 o
 -12   1   2       89.81       91.66      4.11 o
 -11   1   2     1286.07     1236.81     21.67 o
 -10   1   2        5.20        8.70      2.18 o
  -9   1   2     1497.52     1503.33     16.89 o
  -8   1   2       37.80       36.69      2.04 o
  -7   1   2       33.70       35.45      2.15 o
  -6   1   2        7.20        9.27      1.25 o
  -5   1   2    12730.30    12687.30    157.78 o
  -4   1   2      510.00      510.26      6.13 o
  -3   1   2     1020.10     1057.16      8.64 o
  -2   1   2      546.29      556.32      4.74 o
  -1   1   2     5263.06     5072.76     46.60 o
   0   1   2     2810.86     2847.41     32.73 o
   1   1   2     5224.60     4965.60     90.39 o
   2   1   2    11269.98    10980.96    194.66 o
   3   1   2      172.48      162.03      4.26 o
   4   1   2       28.83       13.54      1.15 o
   5   1   2     1762.87     1710.23     13.88 o
   6   1   2       15.42       21.14      2.71 o
   7   1   2     5239.45     5464.81     58.67 o
   8   1   2      433.72      434.89      6.85 o
   9   1   2        0.05        6.59      5.43 o
  10   1   2       45.13       44.49      2.45 o
  11   1   2      649.16      649.47     13.23 o
  12   1   2        5.41        3.96      2.04 o
  13   1   2      250.07      251.05      7.04 o
  14   1   2       16.22       16.97      4.75 o
 -15   2   2       21.78       17.10      4.49 o
 -14   2   2        5.13        2.96      3.00 o
 -13   2   2      140.30      153.83      6.43 o
 -12   2   2      558.99      536.54      8.47 o
 -11   2   2       46.86       50.58      3.09 o
 -10   2   2     2181.29     2179.72     24.31 o
  -9   2   2      344.76      344.50      6.59 o
  -8   2   2        3.55        8.53      1.87 o
  -7   2   2      335.33      279.11      4.30 o
  -6   2   2     1344.01     1275.65     12.95 o
  -5   2   2      408.69      478.61      8.49 o
  -4   2   2     7614.59     7903.07     96.52 o
  -3   2   2     3227.69     3246.70     29.45 o
  -2   2   2     4554.63     4957.12     64.74 o
  -1   2   2    36109.01    32048.86    404.58 o
   0   2   2      400.54      332.62      2.31 o
   1   2   2      132.08      161.31      2.24 o
   2   2   2       43.91       28.18      2.05 o
   3   2   2     1077.27      956.18     10.47 o
   4   2   2      293.98      342.06      7.07 o
   5   2   2      250.03      310.88      4.37 o
   6   2   2      652.05      540.75      8.69 o
   7   2   2      927.19      939.45     11.57 o
   8   2   2      148.59      162.31      2.40 o
   9   2   2      318.26      313.63      6.87 o
  10   2   2      514.41      493.49      8.82 o
  11   2   2        9.87       12.77      1.97 o
  12   2   2      367.98      353.41     18.45 o
  13   2   2      120.63      134.56      9.24 o
  14   2   2       34.50       31.22     13.96 o
 -15   3   2      106.64      118.93     14.75 o
 -14   3   2      292.39      264.64     16.81 o
 -13   3   2        5.65        6.52      2.38 o
 -12   3   2      221.67      230.51      6.41 o
 -11   3   2      180.24      178.49      7.16 o
 -10   3   2       27.08       26.47      2.75 o
  -9   3   2        1.51        2.14      1.64 o
  -8   3   2     2119.25     2104.25     22.53 o
  -7   3   2      360.28      366.65      5.36 o
  -6   3   2      123.69      100.94      2.54 o
  -5   3   2        5.52       13.12      1.66 o
  -4   3   2     1505.72     1564.93     14.20 o
  -3   3   2      578.51      598.77      5.76 o
  -2   3   2     6201.72     6197.52     57.67 o
  -1   3   2     4393.93     4837.12     58.11 o
   0   3   2     4084.79     4227.19     32.21 o
   1   3   2     1250.96     1213.71      8.01 o
   2   3   2      212.49      186.50      3.30 o
   3   3   2       44.61       49.82      2.80 o
   4   3   2     5242.29     5323.62     82.86 o
   5   3   2      197.55      195.05      4.74 o
   6   3   2      172.99      196.29      5.19 o
   7   3   2      225.34      210.21      5.83 o
   8   3   2     1719.19     1737.86     32.16 o
   9   3   2       78.52       80.51      4.18 o
  10   3   2      422.94      408.98     10.59 o
  11   3   2      411.45      399.27     14.37 o
  12   3   2       39.08       36.88      5.82 o
  13   3   2       12.22        9.58      6.55 o
  14   3   2      274.38      286.97     18.58 o
 -14   4   2        1.46        5.10      4.89 o
 -13   4   2      408.29      416.26     17.18 o
 -12   4   2       83.20       77.80      3.29 o
 -11   4   2      231.91      226.71      7.25 o
 -10   4   2       73.82       78.95      2.61 o
  -9   4   2     1068.22     1121.76     25.22 o
  -8   4   2       71.93       73.65      5.69 o
  -7   4   2     2254.25     2294.91     21.84 o
  -6   4   2        9.33        8.03      1.24 o
  -5   4   2        8.40       12.91      1.51 o
  -4   4   2       44.29       60.98      2.46 o
  -3   4   2     3249.09     3142.16     28.12 o
  -2   4   2     3038.99     3407.10     31.48 o
  -1   4   2      949.00      852.62      6.59 o
   0   4   2      431.71      488.26      4.29 o
   1   4   2      125.89      145.13      2.49 o
   2   4   2      354.26      384.05      3.66 o
   3   4   2     6829.42     6949.63     74.66 o
   4   4   2       84.94      101.07      5.04 o
   5   4   2     2414.72     2544.27     40.76 o
   6   4   2      124.40      141.04      5.21 o
   7   4   2      727.59      714.11     13.79 o
   8   4   2       37.92       37.90      4.73 o
   9   4   2     1289.06     1306.95     36.04 o
  10   4   2      122.64      114.74      6.88 o
  11   4   2      223.36      230.55     11.82 o
  12   4   2        9.00       12.82      6.03 o
  13   4   2      139.83      147.03     11.73 o
 -13   5   2        0.95       -1.36      4.47 o
 -12   5   2      486.60      498.77     15.10 o
 -11   5   2       82.00       82.35      2.54 o
 -10   5   2      167.21      157.93      9.11 o
  -9   5   2       15.21       18.66      2.65 o
  -8   5   2     2145.16     2163.60     26.96 o
  -7   5   2      335.31      335.20     12.58 o
  -6   5   2     1198.48     1180.08     16.24 o
  -5   5   2        0.85        2.50      1.44 o
  -4   5   2      310.57      320.02      5.67 o
  -3   5   2        1.39        2.83      1.26 o
  -2   5   2     1355.95     1326.91     11.49 o
  -1   5   2      336.72      377.46      3.79 o
   0   5   2        7.49       19.98      2.61 o
   1   5   2      584.64      665.18      6.59 o
   2   5   2     4231.95     4388.66     41.53 o
   3   5   2       83.74       90.92      2.92 o
   4   5   2     4550.98     4459.95     50.70 o
   5   5   2       21.20       21.44      4.31 o
   6   5   2      118.46      112.80      8.15 o
   7   5   2      137.88      132.16      7.71 o
   8   5   2      269.15      275.59     10.91 o
   9   5   2       91.39       98.18      8.52 o
  10   5   2      969.59     1021.58     25.84 o
  11   5   2        4.34        8.60      5.95 o
  12   5   2       32.80       32.13      9.11 o
  13   5   2        5.60        5.46      7.98 o
 -12   6   2        0.90        6.94      5.18 o
 -11   6   2      101.47      119.90     11.02 o
 -10   6   2       83.29       81.23      6.03 o
  -9   6   2     1095.70     1029.99     25.82 o
  -8   6   2      198.82      192.33      4.64 o
  -7   6   2     1151.59     1179.36     23.45 o
  -6   6   2      640.10      650.65      9.61 o
  -5   6   2       17.85       16.38      1.66 o
  -4   6   2      381.13      370.97      5.73 o
  -3   6   2      928.82      934.67      9.15 o
  -2   6   2      314.40      310.26      4.47 o
  -1   6   2      959.98      971.33      8.29 o
   0   6   2      707.85      714.19      6.97 o
   1   6   2        0.57        1.27      1.15 o
   2   6   2      510.00      526.15      5.92 o
   3   6   2     1316.66     1329.13     12.13 o
   4   6   2       70.28       69.39      1.57 o
   5   6   2      286.78      291.93      6.11 o
   6   6   2      106.16      108.27     11.43 o
   7   6   2       17.47       21.10      5.38 o
   8   6   2       58.36       68.01      9.07 o
   9   6   2      331.29      345.90     14.63 o
  10   6   2      135.73      142.73     11.38 o
  11   6   2      130.69      125.07     12.06 o
  12   6   2      127.27      142.78     13.03 o
 -11   7   2      192.57      199.14     11.21 o
 -10   7   2        9.97       12.92      6.17 o
  -9   7   2      108.53      114.72      7.94 o
  -8   7   2      445.97      422.93     11.69 o
  -7   7   2        3.69        5.74      1.43 o
  -6   7   2        4.23        4.95      1.61 o
  -5   7   2      560.69      556.93      7.50 o
  -4   7   2       24.36       29.37      2.34 o
  -3   7   2      168.64      178.33      3.58 o
  -2   7   2      244.15      247.97      4.05 o
  -1   7   2      512.83      498.11     11.05 o
   0   7   2      179.25      189.84      6.27 o
   1   7   2      325.02      348.66      5.15 o
   2   7   2       81.40       82.49      2.22 o
   3   7   2        5.57        4.18      1.16 o
   4   7   2      108.53      102.22      2.18 o
   5   7   2      433.64      432.74      8.36 o
   6   7   2        0.02        0.02      1.89 o
   7   7   2      152.05      154.30      7.94 o
   8   7   2       33.42       40.60      3.98 o
   9   7   2        0.03       -2.80      5.38 o
  10   7   2       22.46       27.26      8.24 o
 -10   8   2      167.90      184.09      8.37 o
  -9   8   2        0.35        0.11      2.49 o
  -8   8   2       25.98       19.12      4.04 o
  -7   8   2        4.29        4.11      1.67 o
  -6   8   2      301.84      299.92      6.06 o
  -5   8   2        8.28        5.60      1.84 o
  -4   8   2      568.25      561.22      9.59 o
  -3   8   2       20.74       21.39      2.73 o
  -2   8   2       14.15       15.28      2.33 o
  -1   8   2        6.51        9.02      2.55 o
   0   8   2      487.99      480.37      7.22 o
   1   8   2       69.50       74.13      3.56 o
   2   8   2      345.71      346.41      5.16 o
   3   8   2       48.77       54.84      2.75 o
   4   8   2       21.63       16.39      2.41 o
   5   8   2        2.53        2.63      1.54 o
   6   8   2      690.49      691.41     33.03 o
   7   8   2       22.29       20.44      5.20 o
   8   8   2       82.97       71.67      4.97 o
   9   8   2        0.24        4.14      6.79 o
  -8   9   2       28.70       21.92     10.56 o
  -7   9   2       25.11       11.70      6.38 o
  -6   9   2        5.20        1.50      1.68 o
  -5   9   2      348.34      337.98      6.75 o
  -4   9   2       48.12       40.33      5.54 o
  -3   9   2       79.05       80.79      4.30 o
  -2   9   2       21.20       21.54      3.21 o
  -1   9   2      287.26      300.68      8.20 o
   0   9   2        3.68        5.09      2.67 o
   1   9   2      784.29      729.35     15.92 o
   2   9   2        0.35        2.79      1.57 o
   3   9   2       82.83       71.25      5.46 o
   4   9   2        1.17       -0.34      2.07 o
   5   9   2      211.79      238.80     16.17 o
   6   9   2       18.68        2.51      6.47 o
   7   9   2      459.82      463.18     48.48 o
  -5  10   2        0.96        5.08      3.68 o
  -4  10   2      238.31      218.25      7.90 o
  -3  10   2        4.45        1.07      3.82 o
  -2  10   2       18.07        9.15      3.25 o
  -1  10   2        3.01        2.65      2.52 o
   0  10   2      361.37      349.42      8.53 o
   1  10   2        9.96        7.06      2.83 o
   2  10   2      104.69      106.92      4.85 o
   3  10   2       12.74        8.73      5.51 o
   4  10   2        8.80        6.94      5.02 o
 -15   0   3      457.34      460.76     13.76 o
 -13   0   3        0.09        5.11      4.18 o
 -11   0   3     2043.46     2003.97     87.24 o
  -9   0   3     1094.19     1046.31     24.04 o
  -7   0   3      424.35      453.86     10.64 o
  -5   0   3    20181.59    18889.41    370.97 o
  -3   0   3     2117.87     2044.42     24.89 o
  -1   0   3     4298.13     4386.83     57.38 o
   1   0   3     3781.03     3744.79     32.90 o
   3   0   3     1956.99     1993.80     24.33 o
   5   0   3       72.83       30.26      2.54 o
   7   0   3     8567.51     9101.93    217.07 o
   9   0   3      228.98      221.28      7.87 o
  11   0   3     1181.88     1201.13     28.17 o
  13   0   3      323.36      286.68      9.87 o
 -15   1   3        3.59        3.20      3.22 o
 -14   1   3      182.34      197.52      7.66 o
 -13   1   3      106.33      114.87      5.06 o
 -12   1   3      700.92      673.99     12.87 o
 -11   1   3        0.43       -1.66      1.83 o
 -10   1   3     1558.99     1565.82     18.05 o
  -9   1   3       35.91       34.32      2.74 o
  -8   1   3      888.47      890.92      9.90 o
  -7   1   3      268.43      340.07      4.65 o
  -6   1   3     2000.13     1880.43     18.50 o
  -5   1   3     2017.69     2382.65     22.84 o
  -4   1   3     5074.89     4891.02     49.29 o
  -3   1   3     2808.76     2858.67     25.63 o
  -2   1   3      352.15      374.22      4.87 o
  -1   1   3      916.11      980.79     11.69 o
   0   1   3     8444.72     8029.96     62.78 o
   1   1   3     2323.68     2507.38     16.73 o
   2   1   3     3431.38     3350.91     37.22 o
   3   1   3     7432.77     7876.63     83.08 o
   4   1   3      191.05      218.93      3.60 o
   5   1   3      937.46      961.54     10.45 o
   6   1   3     3805.16     3973.32     49.29 o
   7   1   3       74.16       61.80      2.41 o
   8   1   3     3561.90     3657.67     45.62 o
   9   1   3      264.28      269.13      5.33 o
  10   1   3       42.48       56.01      5.89 o
  11   1   3        2.79        4.28      3.07 o
  12   1   3      528.95      540.98     15.12 o
  13   1   3       30.81       33.97      3.62 o
  14   1   3       65.20       50.97      7.97 o
 -15   2   3      128.10      125.73      5.59 o
 -14   2   3      117.43      122.76      5.46 o
 -13   2   3       48.44       53.10      6.29 o
 -12   2   3      916.14      897.41     26.88 o
 -11   2   3      349.87      343.98      9.40 o
 -10   2   3       15.74       18.67      2.58 o
  -9   2   3     1528.91     1541.62     18.53 o
  -8   2   3      717.26      663.92      7.98 o
  -7   2   3        2.74        2.10      1.29 o
  -6   2   3      122.07       94.92      3.55 o
  -5   2   3     3354.18     3330.90     37.15 o
  -4   2   3     4274.98     4453.75     45.74 o
  -3   2   3     1746.09     1747.48     15.89 o
  -2   2   3      263.11      196.84      2.66 o
  -1   2   3     7007.91     7272.56     68.37 o
   0   2   3      167.74      136.82      2.15 o
   1   2   3      392.10      304.77      2.48 o
   2   2   3     2276.52     2313.57     26.78 o
   3   2   3      836.52      843.09     19.64 o
   4   2   3     2573.71     2386.83     68.14 o
   5   2   3     1290.85     1367.51     13.92 o
   6   2   3       20.15       19.02      1.04 o
   7   2   3     1895.11     1880.08     20.98 o
   8   2   3     1057.37     1046.47     23.48 o
   9   2   3        6.34        6.05      1.42 o
  10   2   3       46.32       51.69      3.22 o
  11   2   3      103.19      104.75      6.79 o
  12   2   3        2.42        1.13      2.07 o
  13   2   3      177.60      211.34     10.87 o
  14   2   3      168.54      171.89     13.81 o
 -15   3   3      118.61      119.73     10.31 o
 -14   3   3        2.37        4.90      2.68 o
 -13   3   3     1072.13     1034.48     30.06 o
 -12   3   3       19.65       15.37      2.49 o
 -11   3   3      529.33      517.98      9.53 o
 -10   3   3      186.47      176.28      7.09 o
  -9   3   3      347.12      349.06      6.11 o
  -8   3   3       67.55       72.23      4.10 o
  -7   3   3     2729.01     2730.05     29.85 o
  -6   3   3      552.80      569.70      7.98 o
  -5   3   3       53.01       61.83      3.47 o
  -4   3   3     1587.07     1613.59     19.31 o
  -3   3   3     2729.48     2728.34     25.87 o
  -2   3   3     1519.41     1655.13     13.49 o
  -1   3   3    13166.40    13229.24    147.10 o
   0   3   3      684.90      605.86      5.22 o
   1   3   3      173.33      178.80      1.71 o
   2   3   3      865.41      836.08      6.60 o
   3   3   3     3182.02     3203.66     38.16 o
   4   3   3       12.90       19.49      2.87 o
   5   3   3      670.52      648.24     13.46 o
   6   3   3      841.43      844.63     15.48 o
   7   3   3        1.13        0.44      3.03 o
   8   3   3      340.28      354.84     10.46 o
   9   3   3      142.55      144.61      7.63 o
  10   3   3      406.97      404.84     13.03 o
  11   3   3      328.76      341.19     12.82 o
  12   3   3       60.03       67.45      7.68 o
  13   3   3       81.09       83.35     12.69 o
 -14   4   3      250.58      270.03     12.40 o
 -13   4   3        0.05        0.94      2.03 o
 -12   4   3      239.96      245.66      7.33 o
 -11   4   3       39.71       24.28      2.35 o
 -10   4   3      203.01      188.97     10.64 o
  -9   4   3      124.26      115.90      8.80 o
  -8   4   3     3270.78     3277.72     59.92 o
  -7   4   3        0.82        2.51      1.73 o
  -6   4   3     1739.27     1771.00     16.66 o
  -5   4   3       40.41       46.06      3.91 o
  -4   4   3       13.16       25.08      1.78 o
  -3   4   3       97.23       95.10      2.35 o
  -2   4   3     9424.55     9592.05    103.90 o
  -1   4   3      612.13      692.50      7.69 o
   0   4   3     3773.16     3980.29     32.06 o
   1   4   3      581.96      598.62      6.85 o
   2   4   3     2133.76     2213.61     16.39 o
   3   4   3       30.94       35.79      2.66 o
   4   4   3     3162.02     3158.89     40.72 o
   5   4   3      214.41      220.63      7.36 o
   6   4   3      118.40      127.79     13.00 o
   7   4   3      153.60      156.17      8.96 o
   8   4   3       93.99      104.67      7.14 o
   9   4   3      116.52      115.19      9.94 o
  10   4   3     1213.38     1242.44     28.74 o
  11   4   3      191.22      193.52     11.28 o
  12   4   3       37.05       35.34      9.44 o
  13   4   3        2.82        3.16      5.57 o
 -13   5   3      192.58      217.32     12.81 o
 -12   5   3        4.20        6.72      3.37 o
 -11   5   3      133.73      124.95      4.71 o
 -10   5   3       68.47       67.96      4.62 o
  -9   5   3     1143.61     1109.90     15.25 o
  -8   5   3        0.74        0.24      1.19 o
  -7   5   3      965.95      997.63     12.24 o
  -6   5   3       37.54       40.13      2.49 o
  -5   5   3      315.07      290.09      5.56 o
  -4   5   3       31.08       29.89      2.09 o
  -3   5   3      780.40      738.06      9.14 o
  -2   5   3       30.60       29.69      1.64 o
  -1   5   3     1609.87     1620.46     13.77 o
   0   5   3        1.80        0.95      0.79 o
   1   5   3       61.97       89.39      2.24 o
   2   5   3        2.59        3.45      1.00 o
   3   5   3     5240.56     5358.85     46.71 o
   4   5   3       23.12       23.05      3.21 o
   5   5   3     1791.85     1804.99     39.93 o
   6   5   3       59.02       53.35      5.76 o
   7   5   3       36.60       41.05      5.81 o
   8   5   3       13.03       12.55      5.46 o
   9   5   3     1044.49     1047.11     28.93 o
  10   5   3        1.86        1.11      4.54 o
  11   5   3      256.70      250.39     13.57 o
  12   5   3       40.96       45.80     10.63 o
 -13   6   3        1.78       -1.17      4.67 o
 -12   6   3      254.24      259.70     18.13 o
 -11   6   3       59.17       85.86      7.95 o
 -10   6   3       43.29       47.07      4.68 o
  -9   6   3        1.16       -0.54      1.71 o
  -8   6   3      542.91      558.15     15.83 o
  -7   6   3      119.75      115.45      4.76 o
  -6   6   3      345.40      345.53      5.98 o
  -5   6   3      303.24      293.28      5.02 o
  -4   6   3       39.87       45.15      2.87 o
  -3   6   3       84.13       80.64      2.60 o
  -2   6   3      823.97      810.09      8.20 o
  -1   6   3      585.72      586.45      6.27 o
   0   6   3      759.01      764.28     10.61 o
   1   6   3      314.04      319.44      3.93 o
   2   6   3       49.89       48.06      1.91 o
   3   6   3       84.30       88.02      1.67 o
   4   6   3      742.89      730.03     16.67 o
   5   6   3      568.75      568.41      9.99 o
   6   6   3       11.48        9.54      2.12 o
   7   6   3       86.97       82.19      9.39 o
   8   6   3      386.39      383.52     14.52 o
   9   6   3        1.04        1.23      5.31 o
  10   6   3      391.94      423.32     17.66 o
  11   6   3      219.89      214.31     17.03 o
 -11   7   3        7.84       12.75      6.29 o
 -10   7   3      278.75      304.70     15.85 o
  -9   7   3      110.77      115.01      6.46 o
  -8   7   3        8.95       12.42      2.34 o
  -7   7   3      328.32      327.85      5.78 o
  -6   7   3      252.18      260.98      4.74 o
  -5   7   3        3.18        1.42      1.51 o
  -4   7   3      453.03      466.32      8.75 o
  -3   7   3       99.85      110.19      3.05 o
  -2   7   3      187.55      192.82      3.83 o
  -1   7   3      558.41      569.61      7.95 o
   0   7   3     1322.45     1337.99     16.59 o
   1   7   3       43.16       46.20      2.43 o
   2   7   3     1440.70     1460.99     15.05 o
   3   7   3       16.98       13.24      1.93 o
   4   7   3       18.82       19.70      1.00 o
   5   7   3       30.18       33.57      2.73 o
   6   7   3      595.30      597.40     16.18 o
   7   7   3       93.56       90.39     12.09 o
   8   7   3      175.35      166.34      7.55 o
   9   7   3       63.54       61.68      9.46 o
  10   7   3       45.29       38.65      9.20 o
 -10   8   3        2.12        3.36      4.19 o
  -9   8   3      284.64      281.00      9.55 o
  -8   8   3       34.82       22.49      2.61 o
  -7   8   3        9.70        8.87      1.93 o
  -6   8   3        3.25        3.42      1.75 o
  -5   8   3      971.73      981.12     12.76 o
  -4   8   3      200.14      192.05      4.39 o
  -3   8   3      971.54      984.19     11.68 o
  -2   8   3       11.96       14.97      2.20 o
  -1   8   3      155.78      151.03      4.84 o
   0   8   3        8.61        9.90      4.89 o
   1   8   3      988.09      968.37     18.26 o
   2   8   3      186.38      172.53      3.53 o
   3   8   3       86.74       80.46      4.98 o
   4   8   3       52.01       49.50      4.16 o
   5   8   3       66.98       71.68      5.16 o
   6   8   3       28.19       31.57      8.71 o
   7   8   3      191.24      205.58     16.02 o
   8   8   3        6.59        7.96      7.85 o
   9   8   3        3.89        4.71      8.02 o
  -8   9   3      118.85      120.06      7.48 o
  -7   9   3       24.21       14.79      4.51 o
  -6   9   3      183.30      178.99      7.01 o
  -5   9   3        1.31        1.31      2.28 o
  -4   9   3      578.33      584.97     15.16 o
  -3   9   3        1.51        1.73      2.51 o
  -2   9   3       41.91       40.13      4.02 o
  -1   9   3        1.89        4.44      2.76 o
   0   9   3      464.01      466.89      9.84 o
   1   9   3       58.22       47.63      7.83 o
   2   9   3      190.20      181.20      8.27 o
   3   9   3       28.31       20.62      6.62 o
   4   9   3        0.07       -1.26      3.63 o
   5   9   3       22.08       28.02      8.69 o
   6   9   3      168.67      184.03     13.36 o
  -4  10   3       19.57       14.87      3.06 o
  -3  10   3        8.09       10.53      3.16 o
  -2  10   3       23.81       16.23      7.87 o
  -1  10   3       30.93       25.93      6.00 o
   0  10   3        1.76       -0.76      2.49 o
   1  10   3      151.09      140.96      5.42 o
   2  10   3       20.06       19.57      6.01 o
   3  10   3       21.33        9.45      9.75 o
 -14   0   4      220.74      232.07     10.18 o
 -12   0   4        7.68        5.05      3.33 o
 -10   0   4      826.59      837.74     24.32 o
  -8   0   4      532.48      468.00      9.19 o
  -6   0   4      571.62      535.91      9.99 o
  -4   0   4     9869.47     9181.64    148.78 o
  -2   0   4     6956.30     6646.51     99.09 o
   0   0   4       29.16       18.69      1.32 o
   2   0   4      958.64      818.26      8.16 o
   4   0   4     1494.83     1835.31     18.76 o
   6   0   4     5313.26     5546.00     85.36 o
   8   0   4     2597.03     2696.48     41.13 o
  10   0   4      159.17      174.78      6.12 o
  12   0   4      722.68      746.42     33.55 o
  14   0   4      477.43      451.70     16.50 o
 -15   1   4      193.24      192.67      8.24 o
 -14   1   4       79.47       81.82      4.66 o
 -13   1   4       38.17       34.67      3.52 o
 -12   1   4      275.12      280.22      9.16 o
 -11   1   4      468.02      480.35      9.99 o
 -10   1   4        5.27       12.18      2.46 o
  -9   1   4     1763.91     1749.80     32.77 o
  -8   1   4       50.65       50.09      2.93 o
  -7   1   4        0.59        3.11      1.40 o
  -6   1   4     1629.55     1738.39     17.73 o
  -5   1   4     7644.42     7586.81     85.53 o
  -4   1   4     2000.03     2154.75     20.04 o
  -3   1   4     3759.51     3559.30     33.85 o
  -2   1   4      235.45      208.88      3.36 o
  -1   1   4      896.61     1026.89      7.81 o
   0   1   4     2111.99     2257.47     14.41 o
   1   1   4     4508.92     4334.17     28.13 o
   2   1   4     4389.81     4761.27     37.02 o
   3   1   4     4384.43     4640.26     37.08 o
   4   1   4     2591.99     2780.31     23.29 o
   5   1   4      529.47      516.54      5.43 o
   6   1   4       68.82       78.66      2.21 o
   7   1   4     3397.84     3510.37     42.53 o
   8   1   4       21.06       20.83      2.56 o
   9   1   4        2.32        3.04      2.31 o
  10   1   4       93.59       83.47      6.23 o
  11   1   4      331.94      348.16      6.49 o
  12   1   4        0.40        2.01      1.91 o
  13   1   4      265.61      272.50     20.00 o
  14   1   4       20.03       21.27     10.81 o
 -15   2   4       36.98       34.91      3.91 o
 -14   2   4       16.95       14.18      3.03 o
 -13   2   4      447.29      436.88     13.05 o
 -12   2   4      637.13      614.34     13.13 o
 -11   2   4       19.43       18.80      2.64 o
 -10   2   4     1301.51     1321.73     21.15 o
  -9   2   4      546.30      531.07      8.14 o
  -8   2   4     1304.35     1271.51     15.62 o
  -7   2   4     2093.77     2047.09     21.27 o
  -6   2   4     2941.31     3072.79     31.45 o
  -5   2   4      781.36      780.15      8.41 o
  -4   2   4     4956.96     5102.94     53.12 o
  -3   2   4     3924.61     3871.02     37.91 o
  -2   2   4      554.17      585.58      6.07 o
  -1   2   4     4812.99     4764.33     42.47 o
   0   2   4      649.02      551.32      4.98 o
   1   2   4     1122.88     1226.60     11.14 o
   2   2   4     5515.44     5670.39     48.58 o
   3   2   4     5842.62     6217.82     75.07 o
   4   2   4     1522.73     1704.71     14.16 o
   5   2   4      300.02      261.22      3.48 o
   6   2   4     1746.79     1770.18     17.61 o
   7   2   4        9.54        9.09      1.80 o
   8   2   4      305.28      309.37      6.36 o
   9   2   4      431.52      414.43      8.66 o
  10   2   4       69.80       64.41      4.04 o
  11   2   4      228.13      207.57      6.19 o
  12   2   4      110.92      119.72      8.29 o
  13   2   4       13.47       -0.51      4.72 o
 -15   3   4      161.75      167.41     17.50 o
 -14   3   4      166.09      165.71      7.45 o
 -13   3   4       34.31       29.07      3.45 o
 -12   3   4      590.36      590.05     16.70 o
 -11   3   4      114.76      114.05      4.32 o
 -10   3   4       59.63       53.56      3.03 o
  -9   3   4      377.25      383.49     10.79 o
  -8   3   4     2203.43     2167.13     24.43 o
  -7   3   4       45.21       61.18      2.98 o
  -6   3   4     1308.06     1214.56     14.10 o
  -5   3   4      988.54     1021.95     14.44 o
  -4   3   4      169.23      179.41      3.24 o
  -3   3   4       68.54       91.18      2.40 o
  -2   3   4     6024.81     6061.69     58.95 o
  -1   3   4     8274.38     9104.00     92.56 o
   0   3   4     9004.93     9615.95    100.30 o
   1   3   4     1537.24     1587.35     12.57 o
   2   3   4     1245.69     1281.31      9.24 o
   3   3   4      704.59      715.38      9.75 o
   4   3   4     1580.05     1535.08     19.26 o
   5   3   4      684.57      680.35     12.68 o
   6   3   4      481.17      481.66     10.89 o
   7   3   4      695.58      724.33     15.16 o
   8   3   4      550.11      577.82     14.01 o
   9   3   4      249.00      247.54      9.79 o
  10   3   4      377.66      403.54     13.20 o
  11   3   4       67.58       83.77      7.84 o
  12   3   4       41.53       44.69      8.94 o
  13   3   4       49.98       46.91     10.15 o
 -14   4   4       12.45       11.22      3.24 o
 -13   4   4      605.22      594.29     20.49 o
 -12   4   4      201.09      198.55      5.95 o
 -11   4   4      860.90      811.63     15.96 o
 -10   4   4       90.25       83.29      3.38 o
  -9   4   4      638.55      657.53     14.08 o
  -8   4   4        1.40        2.06      1.67 o
  -7   4   4     2162.36     2168.38     25.45 o
  -6   4   4      122.19      126.81      3.36 o
  -5   4   4     1240.37     1212.43     13.05 o
  -4   4   4       20.96       26.21      2.19 o
  -3   4   4       60.15      100.45      2.53 o
  -2   4   4     4312.29     4646.45     44.80 o
  -1   4   4     3649.31     3521.09     31.32 o
   0   4   4      568.63      611.93      5.87 o
   1   4   4       65.88       74.39      1.79 o
   2   4   4        2.75        2.91      0.44 o
   3   4   4     1842.91     1842.37     18.63 o
   4   4   4       79.74       81.37      4.21 o
   5   4   4     1212.60     1196.86     24.07 o
   6   4   4      165.96      176.68      8.60 o
   7   4   4       32.21       30.78      5.06 o
   8   4   4       19.44       18.09      4.91 o
   9   4   4      712.69      727.96     18.58 o
  10   4   4        2.95        2.14      5.02 o
  11   4   4      388.60      416.22     18.26 o
  12   4   4        9.99        7.57      6.81 o
 -13   5   4       26.50       14.58      3.11 o
 -12   5   4      543.46      510.33     14.43 o
 -11   5   4        2.28        2.93      2.01 o
 -10   5   4       54.60       49.12      3.15 o
  -9   5   4       52.35       40.29      2.79 o
  -8   5   4      641.66      682.83      9.53 o
  -7   5   4       48.73       52.65      2.71 o
  -6   5   4      399.39      422.90      5.86 o
  -5   5   4      230.81      236.63      5.46 o
  -4   5   4      142.81      162.11      3.91 o
  -3   5   4       60.75       72.79      3.88 o
  -2   5   4     3911.71     3959.37     38.58 o
  -1   5   4       56.46       62.83      1.81 o
   0   5   4      563.71      541.85      5.46 o
   1   5   4      292.28      309.89      3.61 o
   2   5   4      272.67      266.51      3.52 o
   3   5   4      184.59      184.23      3.05 o
   4   5   4     1915.70     1875.89     20.05 o
   5   5   4      179.10      181.11      8.34 o
   6   5   4      162.02      163.29      8.49 o
   7   5   4      475.19      483.18     25.18 o
   8   5   4        2.32        3.48      4.32 o
   9   5   4       44.36       46.93      8.87 o
  10   5   4      934.20      972.41     26.31 o
  11   5   4       36.00       29.33      8.78 o
  12   5   4       20.67       21.12      7.74 o
 -13   6   4       89.22       83.56      9.07 o
 -12   6   4        1.06        1.79      4.40 o
 -11   6   4       30.94       32.51      3.48 o
 -10   6   4      200.74      192.92      5.62 o
  -9   6   4      293.09      285.54      8.43 o
  -8   6   4        1.14       -1.26      2.11 o
  -7   6   4      584.65      598.01     10.01 o
  -6   6   4      341.21      344.19      7.73 o
  -5   6   4       52.19       50.20      3.14 o
  -4   6   4      618.25      613.93      8.20 o
  -3   6   4     1281.18     1282.09     13.32 o
  -2   6   4      326.14      343.00      5.22 o
  -1   6   4     1854.24     1896.02     17.13 o
   0   6   4      410.11      422.17      5.66 o
   1   6   4      291.46      295.54      5.09 o
   2   6   4      221.65      230.32      3.23 o
   3   6   4      467.47      443.99      9.61 o
   4   6   4       43.83       41.17      2.37 o
   5   6   4      570.52      584.42     13.05 o
   6   6   4      639.95      621.64     20.61 o
   7   6   4        0.58       -3.40      4.49 o
   8   6   4      216.34      220.85     12.06 o
   9   6   4      342.93      348.90     18.56 o
  10   6   4        5.66       -0.24      4.63 o
  11   6   4      268.58      257.33     15.70 o
 -11   7   4      221.53      239.58     19.65 o
 -10   7   4       44.27       39.75      5.87 o
  -9   7   4      579.25      573.57     19.28 o
  -8   7   4       97.30      113.30      5.07 o
  -7   7   4        6.08        5.91      2.56 o
  -6   7   4      185.64      189.47      5.52 o
  -5   7   4      381.18      398.60      7.52 o
  -4   7   4       40.76       48.17      2.74 o
  -3   7   4      359.13      388.66      6.40 o
  -2   7   4      440.65      452.80      6.21 o
  -1   7   4      802.16      787.70     11.09 o
   0   7   4      623.77      628.17     10.04 o
   1   7   4      750.03      787.90     12.76 o
   2   7   4      116.64      113.74      3.36 o
   3   7   4      240.97      221.08      8.82 o
   4   7   4      194.44      201.44      4.79 o
   5   7   4       20.63       15.74      2.58 o
   6   7   4       92.36       95.49     11.55 o
   7   7   4       42.89       47.53      7.50 o
   8   7   4      100.51       86.03     10.23 o
   9   7   4       40.64       42.58      9.13 o
  10   7   4       85.84       97.69     11.86 o
 -10   8   4      510.53      497.20     13.29 o
  -9   8   4        0.24       -3.41      3.87 o
  -8   8   4      282.68      269.12      6.09 o
  -7   8   4        0.31        1.68      2.31 o
  -6   8   4      226.03      221.66      5.21 o
  -5   8   4       15.71       15.69      2.36 o
  -4   8   4      344.38      341.40      9.62 o
  -3   8   4       11.29       10.99      2.38 o
  -2   8   4       24.00       27.01      2.49 o
  -1   8   4       74.50       78.42      4.39 o
   0   8   4      435.61      448.00      8.55 o
   1   8   4       53.06       50.57      3.62 o
   2   8   4      446.01      446.39     14.09 o
   3   8   4      136.04      123.91      4.98 o
   4   8   4       11.10        9.82      4.13 o
   5   8   4        3.96        6.12      6.67 o
   6   8   4      270.44      285.16     14.73 o
   7   8   4        1.67        4.54      7.46 o
   8   8   4      133.27      149.05     15.89 o
  -8   9   4        3.37        7.43      3.91 o
  -7   9   4        0.12       -1.41      2.30 o
  -6   9   4        7.30        4.39      2.45 o
  -5   9   4      451.64      442.72     14.80 o
  -4   9   4        1.86        7.58      2.54 o
  -3   9   4       78.41       84.94      7.53 o
  -2   9   4       58.78       67.94      4.78 o
  -1   9   4       25.51       19.65      5.44 o
   0   9   4       37.91       34.31      7.34 o
   1   9   4      531.61      520.57     13.21 o
   2   9   4       36.11       31.82      6.10 o
   3   9   4      123.35      143.75      7.91 o
   4   9   4        0.30       -1.99      4.42 o
   5   9   4       57.38       59.67      7.41 o
   6   9   4       10.18        1.45      6.19 o
  -4  10   4      336.87      308.39     15.42 o
  -3  10   4        0.36        5.28      3.03 o
  -2  10   4       24.52       23.98      6.51 o
  -1  10   4       18.85        9.07      4.23 o
   0  10   4       55.54       45.49     11.31 o
   1  10   4        2.09        1.67      3.62 o
   2  10   4      123.93      114.44     32.41 o
 -15   0   5      274.97      265.20     20.41 o
 -13   0   5      494.90      488.37     15.64 o
 -11   0   5       30.80       39.20      7.41 o
  -9   0   5     1233.45     1171.52     19.98 o
  -7   0   5        0.13       22.84     13.71 o
  -5   0   5     7283.17     7349.74    117.91 o
  -3   0   5     2508.40     2267.66     54.01 o
  -1   0   5      190.62      203.07      3.97 o
   1   0   5     1126.39     1027.64      9.16 o
   3   0   5     9618.86    10398.37    173.25 o
   5   0   5      704.15      720.11      8.29 o
   7   0   5     2925.77     3078.60     38.20 o
   9   0   5       19.31       14.60      6.02 o
  11   0   5      134.63      138.97      6.15 o
  13   0   5      236.27      208.27      7.39 o
 -15   1   5        0.02        0.67      3.27 o
 -14   1   5      352.08      367.60      8.69 o
 -13   1   5      209.06      206.44      9.36 o
 -12   1   5        9.25       10.55      3.36 o
 -11   1   5       97.89      114.15      5.27 o
 -10   1   5      731.16      742.66     18.53 o
  -9   1   5      161.76      159.26      5.26 o
  -8   1   5      797.05      729.73      9.30 o
  -7   1   5       20.03       43.24      2.63 o
  -6   1   5     1580.69     1534.72     15.85 o
  -5   1   5       41.29       54.12      2.49 o
  -4   1   5     6936.66     6641.49     73.64 o
  -3   1   5      451.53      432.20      6.27 o
  -2   1   5      570.67      498.12      5.45 o
  -1   1   5     1893.89     1912.23     15.87 o
   0   1   5     1215.24     1094.34      7.14 o
   1   1   5     1217.14     1353.84      8.04 o
   2   1   5     9381.68     9721.88     90.99 o
   3   1   5     3059.83     3338.18     29.15 o
   4   1   5      858.93      862.55      8.47 o
   5   1   5      102.97       89.55      1.68 o
   6   1   5     1394.34     1406.93     12.48 o
   7   1   5      387.11      383.66      4.54 o
   8   1   5      678.20      696.95      7.47 o
   9   1   5       56.55       63.73      2.57 o
  10   1   5       27.64       32.72      2.26 o
  11   1   5       71.16       75.69      3.09 o
  12   1   5      268.81      268.93      7.78 o
  13   1   5       80.07       99.80      9.04 o
 -15   2   5      158.75      176.89      7.38 o
 -14   2   5      144.54      132.04      6.78 o
 -13   2   5        8.95        9.76      2.89 o
 -12   2   5     1329.75     1278.62     29.07 o
 -11   2   5      794.16      719.24     21.25 o
 -10   2   5        3.64        7.88      2.58 o
  -9   2   5     2749.36     2634.10     30.27 o
  -8   2   5     2021.82     2021.45     23.25 o
  -7   2   5      101.66       93.89      3.91 o
  -6   2   5     2640.64     2600.96     27.17 o
  -5   2   5     2749.08     2732.56     27.80 o
  -4   2   5      128.08      136.29      4.13 o
  -3   2   5      710.77      644.24     10.57 o
  -2   2   5      444.38      353.93      4.14 o
  -1   2   5        6.31        5.11      1.00 o
   0   2   5      487.42      483.29      4.07 o
   1   2   5     5981.86     6156.26     58.33 o
   2   2   5     2093.05     2236.02     26.28 o
   3   2   5     1121.29     1051.71      8.51 o
   4   2   5      939.08      915.05      8.09 o
   5   2   5      169.34      170.96      3.16 o
   6   2   5      996.83     1025.43      9.89 o
   7   2   5     1053.91     1086.76     12.33 o
   8   2   5       20.81       27.48      1.35 o
   9   2   5      301.10      286.94      5.69 o
  10   2   5      459.49      447.64     12.02 o
  11   2   5       41.00       42.18      4.97 o
  12   2   5       37.21       27.61      7.46 o
  13   2   5      213.29      211.58     13.76 o
 -15   3   5        0.20       -1.87      2.84 o
 -14   3   5       26.07       20.38      3.49 o
 -13   3   5      807.16      782.41     29.36 o
 -12   3   5       29.61       31.95      3.74 o
 -11   3   5      257.26      254.49      6.04 o
 -10   3   5     1152.78     1056.40     22.36 o
  -9   3   5      608.76      620.36      9.16 o
  -8   3   5      506.34      513.44      7.71 o
  -7   3   5     3993.00     3986.96     45.11 o
  -6   3   5      814.58      849.64     10.62 o
  -5   3   5     1358.15     1302.06     14.42 o
  -4   3   5      375.83      349.01      5.28 o
  -3   3   5     3476.24     3463.87     35.48 o
  -2   3   5      490.94      517.81      5.73 o
  -1   3   5     5845.41     5768.28     56.03 o
   0   3   5      252.39      189.16      2.69 o
   1   3   5      332.12      315.95      4.70 o
   2   3   5      793.98      748.59      6.80 o
   3   3   5      382.91      367.15      3.71 o
   4   3   5        0.13        1.69      1.04 o
   5   3   5     1102.48     1140.88     15.58 o
   6   3   5      648.77      716.80     14.46 o
   7   3   5      389.98      410.21     13.03 o
   8   3   5      103.38      102.79      8.23 o
   9   3   5      520.55      526.07     20.25 o
  10   3   5        4.05        4.50      4.95 o
  11   3   5      461.86      468.94     11.04 o
  12   3   5       44.93       40.93      7.15 o
  13   3   5        6.38        8.17      7.16 o
 -14   4   5      131.56      143.59      9.09 o
 -13   4   5       50.68       35.64      4.26 o
 -12   4   5      330.15      327.57      8.16 o
 -11   4   5        9.70       13.47      2.99 o
 -10   4   5       12.01       10.04      2.34 o
  -9   4   5       71.51       71.32      3.41 o
  -8   4   5      548.50      543.43     10.39 o
  -7   4   5       66.17       71.35      4.15 o
  -6   4   5     1484.12     1432.56     27.51 o
  -5   4   5      107.43       96.52      3.22 o
  -4   4   5        4.85        5.26      1.91 o
  -3   4   5      451.95      472.12      5.12 o
  -2   4   5     6131.63     6318.76     63.55 o
  -1   4   5       59.55       55.60      3.52 o
   0   4   5      979.80      924.43      8.58 o
   1   4   5      197.38      230.04      3.51 o
   2   4   5      159.83      171.71      3.62 o
   3   4   5       12.41        9.07      1.47 o
   4   4   5     2365.39     2432.65     41.90 o
   5   4   5      638.11      648.66     14.48 o
   6   4   5      964.35      963.01     19.67 o
   7   4   5       64.20       71.40     12.44 o
   8   4   5       91.77       96.09     21.73 o
   9   4   5       26.49       29.58      5.96 o
  10   4   5      686.05      714.92     20.18 o
  11   4   5        7.62        8.05      5.59 o
  12   4   5      116.75      127.01     14.26 o
 -13   5   5      171.94      176.69      8.32 o
 -12   5   5        1.34        1.36      2.18 o
 -11   5   5      346.56      346.96      9.77 o
 -10   5   5       26.04       21.54      2.87 o
  -9   5   5        0.92        3.66      1.80 o
  -8   5   5        5.97       10.03      2.03 o
  -7   5   5      236.86      244.88      5.30 o
  -6   5   5       93.17      104.13      3.45 o
  -5   5   5      467.67      502.49      6.83 o
  -4   5   5      387.07      417.38      5.62 o
  -3   5   5      307.36      300.02      4.99 o
  -2   5   5      518.87      556.11      6.25 o
  -1   5   5     3527.01     3558.53     33.63 o
   0   5   5       87.02       68.51      3.17 o
   1   5   5      370.60      374.99      4.52 o
   2   5   5      180.96      174.53      2.59 o
   3   5   5      648.98      642.35      8.61 o
   4   5   5        4.26        4.13      1.55 o
   5   5   5     1499.14     1488.25     33.86 o
   6   5   5       99.31       92.94      7.32 o
   7   5   5       81.06       97.00      7.99 o
   8   5   5        1.33        2.81      5.40 o
   9   5   5      363.97      382.86     17.97 o
  10   5   5        4.17       -1.34      4.86 o
  11   5   5      217.59      256.31     26.17 o
 -12   6   5      211.25      210.80      7.41 o
 -11   6   5       89.84      102.30      5.62 o
 -10   6   5       23.79       22.95      2.69 o
  -9   6   5      331.49      332.11      6.43 o
  -8   6   5      199.08      197.52      5.60 o
  -7   6   5        2.34        1.87      2.22 o
  -6   6   5      860.54      861.67     12.40 o
  -5   6   5        6.30        8.75      2.04 o
  -4   6   5     1127.77     1109.33     13.69 o
  -3   6   5      848.53      804.87      9.20 o
  -2   6   5      973.04      983.32     11.42 o
  -1   6   5      136.83      143.07      2.74 o
   0   6   5     1484.55     1503.41     15.89 o
   1   6   5      286.51      311.12      5.03 o
   2   6   5       38.60       41.03      2.15 o
   3   6   5       39.81       38.24      1.92 o
   4   6   5      297.90      292.38      8.36 o
   5   6   5      483.32      461.06      7.98 o
   6   6   5        5.15        5.24      1.23 o
   7   6   5      240.49      234.25      7.63 o
   8   6   5       77.66       82.55      9.19 o
   9   6   5       82.04       84.17      9.94 o
  10   6   5      347.21      337.71     17.03 o
 -11   7   5       12.27       19.91      6.00 o
 -10   7   5      382.78      390.39     11.67 o
  -9   7   5       55.98       42.10      7.61 o
  -8   7   5      106.68      115.27      4.71 o
  -7   7   5      371.29      385.42     11.83 o
  -6   7   5      219.78      230.81      5.89 o
  -5   7   5      275.06      274.06      6.19 o
  -4   7   5      399.29      399.86      6.54 o
  -3   7   5       71.69       71.25      3.02 o
  -2   7   5        1.42        2.10      1.30 o
  -1   7   5      987.76     1015.20     12.75 o
   0   7   5      509.26      506.58      7.93 o
   1   7   5       91.98       96.43      3.55 o
   2   7   5      821.49      819.70     10.79 o
   3   7   5      191.66      208.39      9.00 o
   4   7   5       82.73       96.00      5.81 o
   5   7   5       29.38       36.58      9.96 o
   6   7   5      917.98      898.52     25.38 o
   7   7   5       39.42       54.61      9.75 o
   8   7   5      217.74      232.39     14.20 o
   9   7   5      125.79      147.73     12.90 o
 -10   8   5        7.29        7.21      4.18 o
  -9   8   5      360.53      354.95     17.02 o
  -8   8   5        6.61        5.50      2.61 o
  -7   8   5       19.23       16.78      2.60 o
  -6   8   5       29.99       26.03      5.02 o
  -5   8   5      679.43      686.03     11.95 o
  -4   8   5      177.41      149.60      4.31 o
  -3   8   5      279.62      284.45      5.45 o
  -2   8   5       54.21       52.42      3.49 o
  -1   8   5       29.46       30.10      2.75 o
   0   8   5       11.57        8.63      2.73 o
   1   8   5      459.01      481.14     10.59 o
   2   8   5      140.13      129.90      5.74 o
   3   8   5      352.73      355.47     10.16 o
   4   8   5       68.49       71.66      6.62 o
   5   8   5       12.98       14.24      5.30 o
   6   8   5       89.04       95.39      9.51 o
   7   8   5      387.62      369.43     27.92 o
  -7   9   5       22.15       23.61      3.30 o
  -6   9   5      117.81      115.56      5.35 o
  -5   9   5        0.10        2.01      3.03 o
  -4   9   5      494.55      476.84     14.25 o
  -3   9   5        0.85        1.41      1.72 o
  -2   9   5       83.89       92.92      6.49 o
  -1   9   5       86.29       89.74      5.72 o
   0   9   5       13.31       14.92      4.15 o
   1   9   5      144.07      140.85      7.66 o
   2   9   5      205.07      214.37     11.24 o
   3   9   5        9.35        7.48      4.12 o
   4   9   5       16.40        7.19      5.67 o
   5   9   5        0.24        4.25      4.88 o
  -3  10   5       50.99       52.68     14.19 o
  -2  10   5       26.28       19.35      5.21 o
  -1  10   5       14.01       12.07      5.55 o
   0  10   5       33.18       17.20      4.91 o
   1  10   5       56.54       35.38     14.18 o
 -14   0   6      545.69      550.96     18.36 o
 -12   0   6        3.61        6.87      3.86 o
 -10   0   6     1059.26     1068.80     22.62 o
  -8   0   6     3087.54     3146.39     52.65 o
  -6   0   6      375.85      461.13     12.27 o
  -4   0   6     1640.99     1435.94     21.19 o
  -2   0   6      863.39      765.71     12.12 o
   0   0   6      536.34      495.14      6.21 o
   2   0   6     4767.27     4812.97     49.26 o
   4   0   6       78.11      106.94      3.27 o
   6   0   6     1129.39     1165.32     13.79 o
   8   0   6      952.19      914.44     12.99 o
  10   0   6      127.28      108.78      5.53 o
  12   0   6      315.38      298.09      8.31 o
 -15   1   6      215.57      220.86     10.83 o
 -14   1   6       47.76       56.86      7.64 o
 -13   1   6      295.85      297.57      8.90 o
 -12   1   6      425.25      414.37      8.83 o
 -11   1   6      303.19      292.02      6.83 o
 -10   1   6      127.80      111.81      4.50 o
  -9   1   6     2167.03     2109.86     24.75 o
  -8   1   6      616.05      590.52      8.49 o
  -7   1   6      376.85      369.75      6.39 o
  -6   1   6      532.04      482.51      7.80 o
  -5   1   6     2726.74     2657.29     27.38 o
  -4   1   6      150.58      155.88      3.88 o
  -3   1   6     2405.51     2198.44     21.95 o
  -2   1   6      286.89      372.23      8.27 o
  -1   1   6     1004.44     1140.76      9.60 o
   0   1   6       12.49       22.29      1.80 o
   1   1   6     4997.06     5062.08     38.96 o
   2   1   6      136.79      139.26      1.72 o
   3   1   6     4405.69     4479.87     41.36 o
   4   1   6      426.31      438.62      4.93 o
   5   1   6      107.35      101.79      2.40 o
   6   1   6      232.53      220.01      2.95 o
   7   1   6      761.61      797.37      7.72 o
   8   1   6      407.17      388.94      5.21 o
   9   1   6      106.06      118.15      2.76 o
  10   1   6      252.71      256.21      4.06 o
  11   1   6       24.42       24.90      2.18 o
  12   1   6       37.67       33.50      4.56 o
  13   1   6      183.01      169.54      7.84 o
 -15   2   6       11.47        7.68      3.50 o
 -14   2   6      109.41      109.94      5.63 o
 -13   2   6      342.13      350.48      9.78 o
 -12   2   6        0.23       -0.25      2.14 o
 -11   2   6       84.01       94.53      4.52 o
 -10   2   6     1578.87     1514.35     40.02 o
  -9   2   6      388.17      395.06     10.66 o
  -8   2   6      689.65      652.20     10.99 o
  -7   2   6     1074.15     1012.93     12.81 o
  -6   2   6      853.98      915.37     10.89 o
  -5   2   6     1815.13     1755.05     19.09 o
  -4   2   6     2107.99     2016.32     21.79 o
  -3   2   6      178.91      170.12      4.15 o
  -2   2   6     1104.20     1072.13      9.66 o
  -1   2   6     1511.11     1401.93     12.42 o
   0   2   6     1170.42     1101.24      7.91 o
   1   2   6        8.54        7.08      1.05 o
   2   2   6     8534.91     8929.67     83.83 o
   3   2   6     2353.12     2470.44     19.21 o
   4   2   6      884.38      951.27      7.71 o
   5   2   6     1805.50     1844.79     14.49 o
   6   2   6      552.06      569.62      5.45 o
   7   2   6      347.02      345.52      3.81 o
   8   2   6      363.34      372.01      6.38 o
   9   2   6      785.91      730.78     11.34 o
  10   2   6        0.20        0.01      1.04 o
  11   2   6      380.12      390.22     11.88 o
  12   2   6       20.85       12.33      4.34 o
 -15   3   6       60.72       41.89      6.23 o
 -14   3   6       95.60      113.24      6.28 o
 -13   3   6        8.89        6.70      3.30 o
 -12   3   6      347.78      375.50     11.36 o
 -11   3   6       63.47       75.88      5.02 o
 -10   3   6      157.60      146.85      6.37 o
  -9   3   6      653.57      646.76      9.85 o
  -8   3   6      927.69      915.08     13.24 o
  -7   3   6      320.88      333.69      6.16 o
  -6   3   6     4431.70     4435.45     50.71 o
  -5   3   6      543.23      503.91      7.44 o
  -4   3   6      163.43      171.76      3.79 o
  -3   3   6     1286.70     1203.71     12.32 o
  -2   3   6     2933.90     2930.87     27.04 o
  -1   3   6       10.56       26.55      1.81 o
   0   3   6     4465.82     4528.76     43.30 o
   1   3   6      534.51      494.52      5.53 o
   2   3   6       13.39       16.87      1.17 o
   3   3   6      215.31      206.47      2.72 o
   4   3   6     1970.26     1973.56     18.27 o
   5   3   6      563.51      605.19      8.35 o
   6   3   6     1429.26     1452.39     16.50 o
   7   3   6      851.13      855.69     12.51 o
   8   3   6       52.90       52.82      3.49 o
   9   3   6      201.93      196.44      6.11 o
  10   3   6      766.83      753.13     14.08 o
  11   3   6        8.90        5.40      3.08 o
  12   3   6       85.63       98.28     11.52 o
 -14   4   6       20.22       15.77      4.76 o
 -13   4   6      772.72      755.56     20.89 o
 -12   4   6       16.55       19.58      3.84 o
 -11   4   6      638.43      604.52     13.77 o
 -10   4   6       64.61       61.87      3.77 o
  -9   4   6       15.44       17.82      2.82 o
  -8   4   6       26.03       28.63      2.87 o
  -7   4   6     1522.96     1565.76     20.61 o
  -6   4   6      606.44      587.39     10.57 o
  -5   4   6     2335.02     2337.69     26.13 o
  -4   4   6        6.04        7.93      1.74 o
  -3   4   6      176.10      187.40      4.22 o
  -2   4   6       49.82       54.71      2.32 o
  -1   4   6     2951.06     2907.09     34.70 o
   0   4   6      125.29      115.95      6.75 o
   1   4   6      555.09      564.19      6.06 o
   2   4   6      424.46      439.67      4.69 o
   3   4   6      165.99      160.15      1.89 o
   4   4   6        1.45        1.14      2.17 o
   5   4   6     1363.54     1384.13     16.13 o
   6   4   6      522.02      528.02      8.82 o
   7   4   6      201.85      208.13      4.87 o
   8   4   6       33.45       35.89      4.10 o
   9   4   6      214.20      232.08      8.01 o
  10   4   6       60.16       56.44      4.43 o
  11   4   6      272.63      276.71     13.94 o
 -13   5   6        0.92       -0.42      2.20 o
 -12   5   6      371.71      363.61      9.30 o
 -11   5   6        0.18       -2.19      2.19 o
 -10   5   6      541.71      509.59      9.37 o
  -9   5   6       38.90       39.33      3.88 o
  -8   5   6      108.06      116.42      4.40 o
  -7   5   6        0.02        1.41      2.15 o
  -6   5   6      641.28      684.75      9.74 o
  -5   5   6       22.44       26.77      2.58 o
  -4   5   6      188.38      196.11      6.16 o
  -3   5   6       49.45       50.61      2.19 o
  -2   5   6     3608.13     3637.17     35.79 o
  -1   5   6       24.99       26.77      2.61 o
   0   5   6      814.14      777.70      8.97 o
   1   5   6      170.81      172.38      3.12 o
   2   5   6        0.97        2.64      1.00 o
   3   5   6        0.44        1.23      0.62 o
   4   5   6      141.29      145.11      5.61 o
   5   5   6      275.02      266.80      7.60 o
   6   5   6      344.27      362.25      6.79 o
   7   5   6      321.44      328.01      9.28 o
   8   5   6        3.12       -0.88      2.21 o
   9   5   6        2.35       -0.92      2.56 o
  10   5   6      299.02      316.64     17.74 o
  11   5   6        3.66        1.42     11.62 o
 -12   6   6        4.91        6.34      2.52 o
 -11   6   6      203.10      198.48      6.31 o
 -10   6   6      255.64      263.09      7.91 o
  -9   6   6        0.11       -1.61      2.22 o
  -8   6   6      334.61      338.22      6.59 o
  -7   6   6      492.50      509.10      9.37 o
  -6   6   6      253.65      259.98      8.80 o
  -5   6   6       38.84       45.91      2.99 o
  -4   6   6      139.33      164.37      3.92 o
  -3   6   6      668.32      663.30      8.33 o
  -2   6   6       64.69       67.16      3.20 o
  -1   6   6     1619.68     1687.18     20.38 o
   0   6   6      230.65      234.23      4.66 o
   1   6   6        8.83       11.90      2.03 o
   2   6   6       78.69       75.81      2.11 o
   3   6   6      180.32      186.44      6.47 o
   4   6   6       29.30       29.73      4.17 o
   5   6   6      671.02      671.64     14.45 o
   6   6   6      761.83      751.66     18.94 o
   7   6   6       27.06       35.12      6.03 o
   8   6   6      142.96      130.44     16.45 o
   9   6   6       98.72      118.07     13.45 o
  10   6   6       34.66       30.21      8.59 o
 -11   7   6      129.25      131.55      6.31 o
 -10   7   6        0.42        4.51      2.90 o
  -9   7   6      535.58      560.44     15.87 o
  -8   7   6       69.84       72.01      5.27 o
  -7   7   6        0.23        3.10      2.31 o
  -6   7   6      483.11      467.79      9.81 o
  -5   7   6      752.50      758.54     11.33 o
  -4   7   6        4.34        4.39      2.23 o
  -3   7   6     1299.61     1273.61     24.22 o
  -2   7   6      460.04      444.65     10.63 o
  -1   7   6        3.53        1.87      1.79 o
   0   7   6      370.04      377.55      7.96 o
   1   7   6      283.20      278.50      6.54 o
   2   7   6       53.23       47.01      3.36 o
   3   7   6      523.73      544.21     11.92 o
   4   7   6      239.30      243.53      9.21 o
   5   7   6       26.23       32.66      5.90 o
   6   7   6       79.57       84.30      8.09 o
   7   7   6       70.25       80.53      8.21 o
   8   7   6       41.50       38.46      8.27 o
  -9   8   6        0.52        3.92      3.01 o
  -8   8   6      183.78      206.75      9.17 o
  -7   8   6       22.56       21.46      5.17 o
  -6   8   6       69.80       72.09      9.76 o
  -5   8   6      284.74      250.23      8.10 o
  -4   8   6      565.00      520.77     17.54 o
  -3   8   6       10.83        8.05      1.95 o
  -2   8   6      163.31      159.99      5.07 o
  -1   8   6       45.64       43.58      3.55 o
   0   8   6       33.69       36.85      4.32 o
   1   8   6       26.19       21.97      4.01 o
   2   8   6      774.81      802.34     15.98 o
   3   8   6       42.99       45.95      6.13 o
   4   8   6      151.63      161.19     10.25 o
   5   8   6        0.22       -0.34      4.94 o
   6   8   6       52.63       59.57      8.03 o
   7   8   6        3.44       -5.57      5.57 o
  -7   9   6        1.82        1.10      2.22 o
  -6   9   6        2.26        0.16      1.90 o
  -5   9   6      172.36      156.78     11.58 o
  -4   9   6        0.11       -1.23      2.07 o
  -3   9   6      143.28      156.83      5.87 o
  -2   9   6       25.36       20.92      5.45 o
  -1   9   6       48.80       48.20     12.96 o
   0   9   6       14.78        7.72      3.01 o
   1   9   6      190.26      177.51      8.51 o
   2   9   6        0.57        1.86      4.05 o
   3   9   6      152.22      155.16      9.30 o
   4   9   6        0.19       -1.07      3.69 o
 -15   0   7      172.75      172.70     12.40 o
 -13   0   7      997.50      951.48     28.50 o
 -11   0   7       91.41       97.33      8.19 o
  -9   0   7     3183.89     3199.97     76.91 o
  -7   0   7      520.88      489.77     16.70 o
  -5   0   7      212.88      182.70      5.67 o
  -3   0   7      236.06      169.87      5.67 o
  -1   0   7     1044.97     1162.33     17.47 o
   1   0   7     5502.99     5678.37     61.52 o
   3   0   7     1032.65     1044.89     17.08 o
   5   0   7       70.59       77.43      2.71 o
   7   0   7      228.38      240.67      5.41 o
   9   0   7      200.92      228.14      5.81 o
  11   0   7       15.56       13.10      2.68 o
 -15   1   7        9.40        5.98      3.46 o
 -14   1   7      389.07      390.01     10.34 o
 -13   1   7       79.08       80.22      5.16 o
 -12   1   7       61.76       58.81      4.48 o
 -11   1   7        5.97        7.69      3.09 o
 -10   1   7     1469.99     1467.23     25.68 o
  -9   1   7       41.41       37.98      3.70 o
  -8   1   7     1107.78     1056.14     14.21 o
  -7   1   7      146.21      127.92      7.27 o
  -6   1   7       64.25       71.28      3.36 o
  -5   1   7     1456.28     1424.58     15.47 o
  -4   1   7     2502.50     2372.54     24.64 o
  -3   1   7      874.79      938.41     11.94 o
  -2   1   7     2062.35     1887.58     20.31 o
  -1   1   7     2182.12     2356.67     19.49 o
   0   1   7      509.24      498.11      4.54 o
   1   1   7      484.16      506.27      4.25 o
   2   1   7     3924.38     3925.08     35.78 o
   3   1   7       11.06       16.34      1.28 o
   4   1   7       23.12       26.27      1.69 o
   5   1   7      387.85      371.10      3.94 o
   6   1   7       84.56       95.33      2.14 o
   7   1   7        9.30        6.87      1.54 o
   8   1   7      529.28      535.46      6.72 o
   9   1   7      219.87      220.48      3.64 o
  10   1   7      112.47      116.46      5.38 o
  11   1   7       58.05       56.47      4.23 o
  12   1   7      137.66      159.51      7.23 o
 -15   2   7      184.36      183.41      8.23 o
 -14   2   7       11.90       21.21      4.74 o
 -13   2   7      149.08      164.10      7.10 o
 -12   2   7      440.58      434.73     10.06 o
 -11   2   7      325.18      309.96      8.12 o
 -10   2   7       20.45       23.25      4.08 o
  -9   2   7     1149.68     1124.39     15.77 o
  -8   2   7      676.44      669.45     10.47 o
  -7   2   7       34.77       45.18      3.08 o
  -6   2   7     5108.07     5069.92     60.11 o
  -5   2   7     1683.54     1625.93     19.47 o
  -4   2   7      181.35      176.19      4.24 o
  -3   2   7     3616.41     3624.17     38.47 o
  -2   2   7     2127.74     2128.40     24.49 o
  -1   2   7       32.59       54.34      2.07 o
   0   2   7     2993.11     3128.82     26.10 o
   1   2   7     1991.65     1949.52     15.31 o
   2   2   7     1114.28     1144.29     10.58 o
   3   2   7     3367.99     3413.49     28.25 o
   4   2   7      618.17      641.71      6.41 o
   5   2   7        2.46        3.24      0.96 o
   6   2   7      890.52      910.62      8.04 o
   7   2   7      507.85      509.32      5.44 o
   8   2   7      132.69      127.40      3.66 o
   9   2   7      452.41      407.94      8.73 o
  10   2   7      350.72      365.62      9.21 o
  11   2   7       12.58       14.08      5.33 o
  12   2   7       58.54       62.29      7.62 o
 -14   3   7      140.49      141.24      6.36 o
 -13   3   7      165.11      174.10      7.28 o
 -12   3   7        6.19        3.75      2.69 o
 -11   3   7      327.75      305.11     10.17 o
 -10   3   7      361.47      332.23      7.47 o
  -9   3   7      368.30      376.07      9.64 o
  -8   3   7      431.00      415.98      8.00 o
  -7   3   7     2840.18     2853.46     34.57 o
  -6   3   7      230.62      217.15      6.13 o
  -5   3   7     4045.94     4004.16     45.54 o
  -4   3   7     1200.17     1174.08     14.06 o
  -3   3   7      221.97      234.48      4.12 o
  -2   3   7     2161.38     2333.83     22.64 o
  -1   3   7     2275.81     2078.47     31.06 o
   0   3   7       12.49       14.61      1.55 o
   1   3   7     1883.86     1903.23     18.04 o
   2   3   7      927.50      936.81      8.64 o
   3   3   7      143.72      161.89      2.64 o
   4   3   7      824.59      781.22     10.73 o
   5   3   7      738.10      744.22     12.76 o
   6   3   7      675.06      697.74      9.10 o
   7   3   7      400.20      412.10      6.86 o
   8   3   7      216.96      227.01      6.61 o
   9   3   7      455.01      475.60     10.49 o
  10   3   7       52.64       43.17      4.87 o
  11   3   7      415.13      438.46     16.77 o
 -14   4   7       40.50       27.69      9.06 o
 -13   4   7       11.42       12.23      3.82 o
 -12   4   7      391.54      397.11      9.86 o
 -11   4   7        0.16        1.62      2.54 o
 -10   4   7      536.74      527.75     11.72 o
  -9   4   7       12.96       12.13      4.06 o
  -8   4   7       27.24       30.08      3.18 o
  -7   4   7       58.24       52.31      3.95 o
  -6   4   7      316.51      323.92     11.09 o
  -5   4   7      248.73      256.51      5.58 o
  -4   4   7       31.71       26.60      2.34 o
  -3   4   7      410.17      432.34      6.82 o
  -2   4   7     1671.29     1681.69     23.02 o
  -1   4   7      834.07      874.50     10.69 o
   0   4   7     1461.12     1423.31     14.97 o
   1   4   7       29.36       35.78      1.72 o
   2   4   7       58.76       57.78      2.14 o
   3   4   7       12.02       12.94      0.97 o
   4   4   7     1032.17     1048.40     14.90 o
   5   4   7      106.49      104.29      5.14 o
   6   4   7      970.37      989.90     13.70 o
   7   4   7      148.12      136.34      8.50 o
   8   4   7        3.24        1.58      2.32 o
   9   4   7        7.45        6.85      3.15 o
  10   4   7      422.75      432.01     11.75 o
  11   4   7        0.33        5.02      5.10 o
 -13   5   7      256.07      244.53      7.79 o
 -12   5   7        5.86        7.61      2.95 o
 -11   5   7      441.55      434.37     18.96 o
 -10   5   7      129.47      131.19      5.38 o
  -9   5   7      315.51      293.06      7.97 o
  -8   5   7      139.47      140.84      6.08 o
  -7   5   7      545.40      563.10      9.59 o
  -6   5   7       50.82       54.18      3.64 o
  -5   5   7      171.41      173.01      4.03 o
  -4   5   7      911.69      894.43      9.90 o
  -3   5   7        2.00        3.28      1.25 o
  -2   5   7       14.70       17.47      1.22 o
  -1   5   7     1345.61     1323.89     16.53 o
   0   5   7       12.78       13.31      1.81 o
   1   5   7       59.87       60.02      2.31 o
   2   5   7        2.87        3.04      0.90 o
   3   5   7       47.66       53.42      1.17 o
   4   5   7      168.28      166.27      6.73 o
   5   5   7     1299.34     1316.95     21.13 o
   6   5   7        0.27        1.04      3.15 o
   7   5   7        6.23        5.55      1.91 o
   8   5   7       17.82       23.95      5.26 o
   9   5   7      101.66      112.78      8.14 o
  10   5   7       25.17       21.61      6.59 o
 -12   6   7      232.02      222.48      8.29 o
 -11   6   7       29.82       30.40      3.52 o
 -10   6   7      112.27       99.04      7.13 o
  -9   6   7      324.83      327.98      8.60 o
  -8   6   7       65.26       69.14      4.51 o
  -7   6   7      139.23      127.66      4.70 o
  -6   6   7     1491.55     1474.59     24.36 o
  -5   6   7       98.31       97.36      3.74 o
  -4   6   7      371.91      353.97      6.22 o
  -3   6   7      927.56      934.44     16.76 o
  -2   6   7      678.73      683.25     10.18 o
  -1   6   7       45.20       50.41      5.12 o
   0   6   7      258.03      279.54      5.58 o
   1   6   7      206.98      203.01      4.35 o
   2   6   7        1.91        2.29      0.93 o
   3   6   7      151.06      151.66      7.79 o
   4   6   7      269.14      287.49      8.70 o
   5   6   7        5.31        4.83      3.94 o
   6   6   7      500.28      506.38     16.78 o
   7   6   7      267.56      266.71     12.70 o
   8   6   7        0.10       -4.25      4.61 o
   9   6   7       50.02       49.06      7.38 o
 -11   7   7       62.56       56.98      5.74 o
 -10   7   7      120.05      118.00      6.48 o
  -9   7   7       18.42       16.41      3.88 o
  -8   7   7      230.62      241.18      7.67 o
  -7   7   7      332.79      329.07      7.34 o
  -6   7   7       79.28       79.03      4.63 o
  -5   7   7      588.44      570.78     14.14 o
  -4   7   7      188.81      211.32      5.38 o
  -3   7   7      370.70      323.72     10.28 o
  -2   7   7      804.17      772.24     13.66 o
  -1   7   7      225.22      223.55      7.12 o
   0   7   7       13.88       11.43      2.06 o
   1   7   7       90.57       94.63      3.13 o
   2   7   7      590.27      577.59     15.43 o
   3   7   7       51.22       51.29      5.43 o
   4   7   7       83.56       98.25      7.29 o
   5   7   7      274.15      287.23     10.29 o
   6   7   7      382.62      351.32     13.79 o
   7   7   7      154.25      148.02     11.75 o
   8   7   7      163.17      181.83     11.53 o
  -9   8   7      146.86      148.63      8.63 o
  -8   8   7        2.29        1.10      2.37 o
  -7   8   7       16.44       12.62      2.99 o
  -6   8   7       52.40       43.69      7.66 o
  -5   8   7       64.82       78.30      5.99 o
  -4   8   7       33.35       16.32      2.72 o
  -3   8   7      338.93      359.29      7.55 o
  -2   8   7       30.09       25.00      5.01 o
  -1   8   7       59.58       56.64      3.35 o
   0   8   7        8.28        4.32      2.03 o
   1   8   7      522.85      511.68     14.17 o
   2   8   7        0.40        1.28      3.89 o
   3   8   7      558.45      581.17     14.64 o
   4   8   7       38.56       34.45      7.05 o
   5   8   7        0.03        0.33      3.91 o
   6   8   7       13.82       12.60      7.04 o
  -6   9   7        0.83        1.86      2.03 o
  -5   9   7        0.24       -1.32      3.08 o
  -4   9   7      241.66      232.62      8.36 o
  -3   9   7       12.39        7.35      2.90 o
  -2   9   7      173.49      184.48      6.31 o
  -1   9   7        1.73       -2.83      2.83 o
   0   9   7        3.78        3.96      3.33 o
   1   9   7        0.86        2.57      4.20 o
   2   9   7      263.50      278.69     13.86 o
   3   9   7        3.76        8.91      6.11 o
 -14   0   8      431.35      452.86     28.25 o
 -12   0   8        1.67        8.96      4.66 o
 -10   0   8     1618.25     1635.00     71.22 o
  -8   0   8     1183.47     1150.53     44.39 o
  -6   0   8      300.47      315.98     10.99 o
  -4   0   8      439.47      347.90      8.00 o
  -2   0   8      478.84      383.83      6.05 o
   0   0   8      174.79      166.61      3.58 o
   2   0   8     2230.42     2223.74     22.13 o
   4   0   8      277.04      281.44      8.78 o
   6   0   8       53.47       51.80      2.75 o
   8   0   8     1799.72     1673.48     25.64 o
  10   0   8      190.82      177.29      7.13 o
 -15   1   8      204.48      212.21      8.34 o
 -14   1   8        4.57        3.95      3.56 o
 -13   1   8      353.44      372.30      9.50 o
 -12   1   8      599.21      569.23     12.06 o
 -11   1   8      367.86      354.25      8.47 o
 -10   1   8      335.12      315.15      7.64 o
  -9   1   8     1870.77     1814.73     23.10 o
  -8   1   8       50.83       52.98      4.61 o
  -7   1   8      413.08      375.24      6.93 o
  -6   1   8     1104.62     1064.55     14.73 o
  -5   1   8      181.99      179.66      4.42 o
  -4   1   8      227.56      230.52      5.04 o
  -3   1   8     1618.92     1562.95     18.82 o
  -2   1   8      123.43      170.17      3.72 o
  -1   1   8      523.67      512.55      5.16 o
   0   1   8     1981.82     2029.28     16.39 o
   1   1   8     1518.51     1509.39     11.34 o
   2   1   8     1063.70     1110.73      8.85 o
   3   1   8     2162.20     2166.49     20.12 o
   4   1   8       10.91       13.40      1.57 o
   5   1   8       15.89       14.45      1.51 o
   6   1   8        1.39        2.74      1.11 o
   7   1   8      577.09      577.53      6.55 o
   8   1   8       67.70       68.98      2.44 o
   9   1   8      666.06      645.35     10.90 o
  10   1   8      116.83      108.30      3.03 o
  11   1   8        9.39        8.69      3.57 o
 -15   2   8       25.28       26.65      4.75 o
 -14   2   8      407.79      402.88     11.55 o
 -13   2   8      126.45      129.86      7.00 o
 -12   2   8      101.47      105.70      6.02 o
 -11   2   8      427.52      407.91      9.13 o
 -10   2   8      347.44      331.60      7.76 o
  -9   2   8      205.01      220.41      6.58 o
  -8   2   8      414.45      400.19      7.80 o
  -7   2   8       15.46       13.24      2.61 o
  -6   2   8        0.07       -2.11      2.11 o
  -5   2   8     1821.05     1857.61     21.85 o
  -4   2   8     2053.55     1982.44     21.89 o
  -3   2   8      306.13      325.37      6.20 o
  -2   2   8     3194.60     3306.53     32.52 o
  -1   2   8     2570.88     2490.39     20.83 o
   0   2   8      342.76      333.37      4.02 o
   1   2   8     2746.18     2723.54     22.76 o
   2   2   8     3510.27     3569.43     34.88 o
   3   2   8      217.89      215.30      2.94 o
   4   2   8      647.53      636.49      6.93 o
   5   2   8      620.48      613.88      6.43 o
   6   2   8       13.72       16.78      1.40 o
   7   2   8      342.60      327.22      6.15 o
   8   2   8      103.00      112.50      3.49 o
   9   2   8      149.98      145.65      5.36 o
  10   2   8      184.77      193.48      6.32 o
  11   2   8      147.01      150.26      9.68 o
 -14   3   8        8.49        8.98      4.87 o
 -13   3   8       94.96       95.19      5.72 o
 -12   3   8      150.25      176.51      6.57 o
 -11   3   8        0.09       -1.53      2.52 o
 -10   3   8      322.17      326.54      7.82 o
  -9   3   8      226.04      218.00      6.24 o
  -8   3   8      205.72      204.65      8.21 o
  -7   3   8      295.92      299.65      6.75 o
  -6   3   8     1680.57     1663.79     23.33 o
  -5   3   8       39.56       42.17      3.23 o
  -4   3   8      535.42      510.40      6.96 o
  -3   3   8     3014.14     3010.96     30.22 o
  -2   3   8     1877.92     1898.17     23.37 o
  -1   3   8      762.36      742.60      7.33 o
   0   3   8     1926.29     1865.69     19.67 o
   1   3   8      569.88      566.99      7.07 o
   2   3   8      184.79      179.11      5.75 o
   3   3   8       32.79       32.19      2.01 o
   4   3   8     2409.01     2404.02     25.69 o
   5   3   8       19.67       18.32      1.16 o
   6   3   8     1485.59     1485.93     22.00 o
   7   3   8       24.57       26.43      2.59 o
   8   3   8        0.53       -0.41      2.04 o
   9   3   8      106.83      111.26      4.66 o
  10   3   8      214.35      209.04     13.84 o
  11   3   8       10.25       13.05      5.20 o
 -14   4   8       35.36       34.23      8.67 o
 -13   4   8      170.07      162.85      6.87 o
 -12   4   8       15.54       12.84      3.65 o
 -11   4   8      561.55      572.77     17.42 o
 -10   4   8        5.05        6.39      3.17 o
  -9   4   8      107.58      111.20      5.07 o
  -8   4   8      285.51      295.70      7.10 o
  -7   4   8     1749.64     1800.88     23.06 o
  -6   4   8       24.16       25.05      3.07 o
  -5   4   8     1111.22     1099.28     14.17 o
  -4   4   8        0.18        0.31      1.52 o
  -3   4   8       77.52       83.12      3.17 o
  -2   4   8      594.78      618.19      8.83 o
  -1   4   8     1933.79     1879.97     20.89 o
   0   4   8       37.66       39.72      3.14 o
   1   4   8      961.85      981.02     10.86 o
   2   4   8       13.97       15.18      1.60 o
   3   4   8       34.94       34.54      1.71 o
   4   4   8        0.25        1.64      1.55 o
   5   4   8     1605.57     1659.53     23.19 o
   6   4   8       46.00       41.58      3.66 o
   7   4   8      112.96      103.20      8.41 o
   8   4   8       11.32       15.03      2.95 o
   9   4   8       98.03       95.74      7.59 o
  10   4   8        5.34        4.39      4.92 o
 -13   5   8        4.51        1.54      2.81 o
 -12   5   8      326.05      337.91      9.07 o
 -11   5   8       12.61       13.73      3.48 o
 -10   5   8      330.96      347.07     16.87 o
  -9   5   8       98.57      113.94      6.86 o
  -8   5   8      109.46      110.53      5.14 o
  -7   5   8       86.72       90.41      4.69 o
  -6   5   8     2070.04     2062.53     26.78 o
  -5   5   8       19.03       24.18      2.27 o
  -4   5   8      250.03      248.38      4.10 o
  -3   5   8        4.89        4.09      1.50 o
  -2   5   8      198.64      215.94      5.01 o
  -1   5   8        3.87        5.11      1.80 o
   0   5   8      395.36      397.70      7.47 o
   1   5   8        0.82        0.04      1.17 o
   2   5   8       50.36       47.14      1.99 o
   3   5   8        0.65        2.08      1.57 o
   4   5   8       25.29       35.85      4.25 o
   5   5   8       65.97       56.64      7.88 o
   6   5   8      610.48      587.24     14.74 o
   7   5   8       24.61       25.14      5.34 o
   8   5   8        4.64        3.67      4.14 o
   9   5   8       46.48       45.46      7.64 o
 -12   6   8       24.02       23.74      4.17 o
 -11   6   8      201.85      202.91      7.37 o
 -10   6   8       84.76       78.16      6.07 o
  -9   6   8       29.14       29.48      3.42 o
  -8   6   8      539.66      528.89      9.39 o
  -7   6   8      560.15      564.73      8.93 o
  -6   6   8       22.79       21.00      3.16 o
  -5   6   8      209.80      225.51      5.63 o
  -4   6   8       73.06       71.16      2.87 o
  -3   6   8       33.86       36.30      2.97 o
  -2   6   8      497.82      513.86      9.10 o
  -1   6   8      100.97      114.16      3.95 o
   0   6   8        0.35       -0.23      1.45 o
   1   6   8       47.80       56.92      4.43 o
   2   6   8      156.17      158.50      2.82 o
   3   6   8       51.74       60.69      5.30 o
   4   6   8      124.89      129.91      6.92 o
   5   6   8      539.01      569.09     16.36 o
   6   6   8       22.20       23.60      6.62 o
   7   6   8      141.69      133.89      9.28 o
   8   6   8       85.16       96.09      8.78 o
 -10   7   8       22.87       15.51      3.69 o
  -9   7   8      352.46      356.97      9.46 o
  -8   7   8       87.31       84.92     10.21 o
  -7   7   8      102.68      109.81      4.77 o
  -6   7   8      345.13      343.07      9.53 o
  -5   7   8      284.71      264.24      8.90 o
  -4   7   8       85.43       85.72      3.65 o
  -3   7   8     1157.21     1140.98     31.44 o
  -2   7   8       92.24       98.93      4.44 o
  -1   7   8      262.53      257.87      5.78 o
   0   7   8       96.21       93.83      3.43 o
   1   7   8      317.33      317.20      7.00 o
   2   7   8       29.49       32.47      1.61 o
   3   7   8      341.90      356.98     10.87 o
   4   7   8      145.59      138.18      8.81 o
   5   7   8      116.88      121.76      8.22 o
   6   7   8       63.21       70.14      8.27 o
   7   7   8       74.45       76.85      9.01 o
  -8   8   8      106.70      111.37     16.12 o
  -7   8   8        7.66        2.08      2.48 o
  -6   8   8       22.81       16.23      3.35 o
  -5   8   8      166.55      136.62      7.13 o
  -4   8   8      560.64      554.19     11.61 o
  -3   8   8        3.35        0.49      2.06 o
  -2   8   8      446.72      451.06      9.21 o
  -1   8   8       66.14       56.72      4.40 o
   0   8   8       19.86       18.98      2.85 o
   1   8   8      127.45      110.03      9.98 o
   2   8   8      591.36      608.76     17.43 o
   3   8   8        3.12        8.03      5.06 o
   4   8   8      232.17      239.31     10.59 o
   5   8   8        0.21        3.79      5.22 o
  -5   9   8       12.03        9.76      4.96 o
  -4   9   8       35.61       26.10      4.12 o
  -3   9   8      220.50      233.71     10.23 o
  -2   9   8        0.02       -1.35      2.61 o
  -1   9   8       39.46       30.01      3.69 o
   0   9   8       14.79        7.29      4.94 o
   1   9   8       77.11       68.96      7.93 o
   2   9   8       29.76       29.83      6.98 o
 -15   0   9      173.41      186.05     11.74 o
 -13   0   9      475.41      474.78     18.74 o
 -11   0   9      477.93      457.52     16.82 o
  -9   0   9     1691.85     1657.42     31.21 o
  -7   0   9     2836.92     2830.79     53.96 o
  -5   0   9       17.48       12.61      3.50 o
  -3   0   9     4171.91     4022.36     64.05 o
  -1   0   9     1067.32     1079.55     21.35 o
   1   0   9       53.91       59.46      3.28 o
   3   0   9      831.94      837.98     14.01 o
   5   0   9       53.71       57.80      5.40 o
   7   0   9      257.18      280.54      8.69 o
   9   0   9      625.82      622.67     12.57 o
  11   0   9       15.07        9.67      4.94 o
 -15   1   9       13.72       13.84      4.45 o
 -14   1   9      318.53      330.11     10.75 o
 -13   1   9       11.13        4.57      3.57 o
 -12   1   9       12.18       15.27      3.87 o
 -11   1   9      446.64      443.30     10.64 o
 -10   1   9      823.11      803.17     15.34 o
  -9   1   9      365.99      351.78      8.10 o
  -8   1   9     1024.61      989.01     15.15 o
  -7   1   9        2.80        5.75      2.45 o
  -6   1   9      739.16      695.87     10.87 o
  -5   1   9      731.78      713.71     10.85 o
  -4   1   9     1951.50     1964.14     22.31 o
  -3   1   9      132.91      170.14      3.85 o
  -2   1   9     2541.75     2535.84     22.08 o
  -1   1   9      530.35      503.17      5.59 o
   0   1   9        1.29        2.40      1.28 o
   1   1   9      877.25      893.03      8.28 o
   2   1   9      833.69      857.13      8.41 o
   3   1   9      299.35      297.24      4.98 o
   4   1   9      202.18      201.96      3.98 o
   5   1   9        5.65        5.35      1.27 o
   6   1   9        8.83        7.07      1.55 o
   7   1   9       65.23       69.62      2.63 o
   8   1   9      841.55      825.74      9.51 o
   9   1   9       35.57       25.37      2.10 o
  10   1   9      246.01      247.69     11.09 o
  11   1   9       33.34       30.58      5.45 o
 -14   2   9       44.11       41.70      5.28 o
 -13   2   9      210.89      230.47     10.61 o
 -12   2   9      235.41      237.35      9.46 o
 -11   2   9       11.81       10.99      4.21 o
 -10   2   9      990.98      967.78     16.21 o
  -9   2   9      349.71      352.14      8.19 o
  -8   2   9      164.29      167.97      6.04 o
  -7   2   9       32.67       37.09      4.24 o
  -6   2   9     2001.10     1956.97     25.88 o
  -5   2   9      311.38      294.46      7.21 o
  -4   2   9      327.87      296.11      6.31 o
  -3   2   9     2338.11     2274.42     25.70 o
  -2   2   9      570.81      552.52      7.09 o
  -1   2   9      623.54      610.56      6.35 o
   0   2   9     2420.13     2373.23     20.33 o
   1   2   9     1198.36     1166.82     14.71 o
   2   2   9      891.94      920.24     10.41 o
   3   2   9     1116.77     1105.78     13.17 o
   4   2   9      373.90      382.94      4.83 o
   5   2   9      125.22      126.79      3.01 o
   6   2   9      172.71      185.37      3.67 o
   7   2   9      217.98      223.49      3.90 o
   8   2   9       12.63       10.84      1.75 o
   9   2   9      422.63      413.02      9.70 o
  10   2   9       32.61       27.63      6.11 o
 -14   3   9      214.74      226.61     10.67 o
 -13   3   9      117.21      125.07      8.12 o
 -12   3   9       94.94       96.30      6.55 o
 -11   3   9      715.31      751.54     13.80 o
 -10   3   9       40.83       50.05      4.59 o
  -9   3   9      125.63      120.78      5.51 o
  -8   3   9      535.51      534.10     10.00 o
  -7   3   9     1277.42     1257.30     19.75 o
  -6   3   9       36.21       38.42      4.12 o
  -5   3   9     2526.90     2562.50     31.64 o
  -4   3   9        4.42        7.04      2.23 o
  -3   3   9        5.00        6.78      1.92 o
  -2   3   9     1148.82     1069.20     12.72 o
  -1   3   9     1204.55     1224.46     12.72 o
   0   3   9       58.19       63.03      2.67 o
   1   3   9      713.18      734.18     13.28 o
   2   3   9     1033.42     1024.99     10.92 o
   3   3   9       13.26        9.92      1.94 o
   4   3   9      649.84      653.63     14.46 o
   5   3   9     1260.91     1262.07     29.89 o
   6   3   9        1.05        2.02      1.17 o
   7   3   9      278.82      262.37     10.90 o
   8   3   9       70.63       73.52      3.56 o
   9   3   9        0.49       -1.47      1.86 o
  10   3   9       40.62       41.13      6.51 o
 -13   4   9       42.63       35.54      4.85 o
 -12   4   9      280.21      300.85      9.08 o
 -11   4   9        0.36       -1.00      2.75 o
 -10   4   9      400.92      397.93     10.43 o
  -9   4   9        0.11       -2.66      2.75 o
  -8   4   9        1.08        3.40      2.66 o
  -7   4   9      693.47      690.66     15.05 o
  -6   4   9     1121.08     1103.82     15.68 o
  -5   4   9       94.96       97.85      4.04 o
  -4   4   9      388.23      406.74      7.79 o
  -3   4   9       91.00       97.00      4.26 o
  -2   4   9      452.37      475.77      6.88 o
  -1   4   9       21.48       18.66      2.29 o
   0   4   9      786.16      791.73     12.99 o
   1   4   9      243.18      241.37      7.89 o
   2   4   9      268.57      262.18      5.13 o
   3   4   9        4.66        5.26      1.11 o
   4   4   9      248.06      259.54      7.81 o
   5   4   9      109.95      105.66      6.88 o
   6   4   9      825.32      832.16     17.20 o
   7   4   9       16.11       21.08      4.76 o
   8   4   9        0.73       -4.18      4.18 o
   9   4   9        6.18       12.35      4.79 o
 -12   5   9        1.46        2.21      3.19 o
 -11   5   9      291.98      274.34      9.99 o
 -10   5   9      127.51      140.49      7.60 o
  -9   5   9      130.37      124.36      7.21 o
  -8   5   9      127.22      134.23      5.90 o
  -7   5   9      622.20      619.00     14.47 o
  -6   5   9       46.84       41.60      3.72 o
  -5   5   9      518.51      515.03      9.79 o
  -4   5   9        8.10        7.09      1.83 o
  -3   5   9      102.01       92.84      2.83 o
  -2   5   9       70.78       71.53      5.48 o
  -1   5   9      179.94      193.84      4.87 o
   0   5   9        5.59        8.87      1.89 o
   1   5   9      715.37      743.20     10.00 o
   2   5   9      109.32      111.13      6.49 o
   3   5   9        1.57        1.36      1.16 o
   4   5   9       54.20       51.27      4.96 o
   5   5   9      689.23      685.43     14.02 o
   6   5   9        6.75        6.14      4.30 o
   7   5   9       78.02       94.68      7.66 o
   8   5   9       74.64       75.80      7.61 o
   9   5   9       86.06       93.37     10.77 o
 -11   6   9        9.33       12.31      3.50 o
 -10   6   9       53.43       46.45      4.20 o
  -9   6   9      160.85      180.92      6.72 o
  -8   6   9      107.98      114.44      4.83 o
  -7   6   9      249.88      250.82      8.90 o
  -6   6   9      614.76      607.74     13.65 o
  -5   6   9       27.34       27.02      3.24 o
  -4   6   9      137.65      147.44      5.65 o
  -3   6   9      360.71      360.56      7.81 o
  -2   6   9       21.01       19.30      2.93 o
  -1   6   9      434.65      425.50      9.46 o
   0   6   9      830.79      808.38     11.97 o
   1   6   9      181.41      169.72      6.48 o
   2   6   9      156.44      151.59      3.24 o
   3   6   9      167.17      182.73      7.92 o
   4   6   9      174.79      173.28      8.74 o
   5   6   9       99.26      112.59      8.85 o
   6   6   9      377.41      377.95     13.80 o
   7   6   9       26.50       30.57      6.63 o
 -10   7   9       19.26       11.19      5.90 o
  -9   7   9        0.25       -2.26      3.12 o
  -8   7   9      296.12      308.25     12.75 o
  -7   7   9      107.98      108.01      4.80 o
  -6   7   9       27.44       30.01      8.27 o
  -5   7   9       43.88       53.03      4.83 o
  -4   7   9      171.27      184.74      6.66 o
  -3   7   9        0.76        5.31      3.47 o
  -2   7   9      463.57      465.92     11.98 o
  -1   7   9       91.64       90.69      4.07 o
   0   7   9        0.01        1.14      1.70 o
   1   7   9      215.50      210.13      5.35 o
   2   7   9      303.82      333.43     12.42 o
   3   7   9        6.12        8.37      4.45 o
   4   7   9      229.15      248.91     12.37 o
   5   7   9      319.67      307.31     11.82 o
   6   7   9       13.94       21.38      6.67 o
  -8   8   9        5.56        6.76      2.92 o
  -7   8   9       91.56       86.56      5.73 o
  -6   8   9        0.26        0.42      2.74 o
  -5   8   9       24.21       29.90      8.21 o
  -4   8   9        0.53        1.32      2.74 o
  -3   8   9      591.96      594.81     13.73 o
  -2   8   9        2.52       -0.20      2.04 o
  -1   8   9       31.33       32.66      3.20 o
   0   8   9        1.13        5.30      2.51 o
   1   8   9      149.89      138.94     10.56 o
   2   8   9       70.34       74.58      9.57 o
   3   8   9      292.63      315.78     16.68 o
   4   8   9       17.81       18.17      5.80 o
  -3   9   9        0.14        2.29      3.30 o
  -2   9   9      147.66      154.91      6.03 o
  -1   9   9        1.46        2.75      3.17 o
 -14   0  10      301.42      328.73     15.02 o
 -12   0  10       62.60       62.77      7.75 o
 -10   0  10      383.06      390.07     13.19 o
  -8   0  10      111.24      109.77      8.66 o
  -6   0  10      642.82      653.63     14.69 o
  -4   0  10     1864.23     1794.27     68.07 o
  -2   0  10     2492.36     2368.28     33.08 o
   0   0  10      474.22      471.63      8.11 o
   2   0  10     1546.14     1555.03     27.48 o
   4   0  10      348.99      380.78      8.39 o
   6   0  10        8.09        7.77      2.17 o
   8   0  10      741.98      691.22     11.54 o
  10   0  10      147.66      133.17      7.05 o
 -14   1  10        1.40        2.13      3.87 o
 -13   1  10      359.31      382.49     11.41 o
 -12   1  10      315.40      287.31      9.86 o
 -11   1  10        2.17        2.52      3.03 o
 -10   1  10      429.59      433.80     10.76 o
  -9   1  10      483.46      480.65     10.77 o
  -8   1  10       33.67       40.44      4.37 o
  -7   1  10      454.31      442.45      9.31 o
  -6   1  10      484.71      481.27      9.35 o
  -5   1  10        9.40        8.30      2.78 o
  -4   1  10      613.73      601.38      9.91 o
  -3   1  10     2390.45     2410.71     29.85 o
  -2   1  10        2.96        1.56      1.30 o
  -1   1  10     1012.05     1000.39     10.95 o
   0   1  10      235.70      233.19      3.53 o
   1   1  10      231.58      231.17      3.50 o
   2   1  10     2005.39     1980.34     31.40 o
   3   1  10     1677.75     1681.32     30.06 o
   4   1  10       56.81       48.76      2.43 o
   5   1  10      153.53      165.33      4.06 o
   6   1  10       61.53       70.16      2.44 o
   7   1  10      226.74      227.62      4.55 o
   8   1  10       34.45       28.98      2.81 o
   9   1  10      547.15      512.06      8.05 o
  10   1  10        1.63       -0.11      2.46 o
 -14   2  10      288.19      265.93      9.70 o
 -13   2  10       14.42       13.52      4.81 o
 -12   2  10       99.92      100.70     10.14 o
 -11   2  10      664.88      682.35     13.49 o
 -10   2  10        4.09        7.77      3.36 o
  -9   2  10      259.87      262.84      7.58 o
  -8   2  10      985.88      994.17     16.19 o
  -7   2  10       14.45       16.61      3.80 o
  -6   2  10       92.76       97.42      5.48 o
  -5   2  10     1142.98     1095.62     15.67 o
  -4   2  10      920.47      895.08     11.55 o
  -3   2  10        2.20        1.28      1.83 o
  -2   2  10     2650.97     2684.31     24.85 o
  -1   2  10      381.80      385.60      4.82 o
   0   2  10       26.39       28.62      1.49 o
   1   2  10      806.99      795.98     14.11 o
   2   2  10      192.13      184.31      4.26 o
   3   2  10       89.70       82.37      5.39 o
   4   2  10      904.82      917.94     16.11 o
   5   2  10      317.88      314.67      7.17 o
   6   2  10        2.35        1.21      1.14 o
   7   2  10      429.31      391.78      8.35 o
   8   2  10      262.02      268.15     14.06 o
   9   2  10        9.21        4.64      2.51 o
  10   2  10      102.86       93.97      7.03 o
 -14   3  10       23.29       18.88      5.14 o
 -13   3  10       91.59      101.66      7.07 o
 -12   3  10      179.18      187.37      9.99 o
 -11   3  10        7.06        7.08      3.94 o
 -10   3  10      943.77      951.62     18.47 o
  -9   3  10      184.44      187.56      8.08 o
  -8   3  10       20.28       14.11      3.74 o
  -7   3  10     1525.38     1505.04     23.35 o
  -6   3  10      295.90      287.80      8.30 o
  -5   3  10       37.58       32.13      3.08 o
  -4   3  10       69.68       79.85      3.93 o
  -3   3  10      616.54      617.96      8.54 o
  -2   3  10      152.60      153.79      2.81 o
  -1   3  10       32.20       35.90      1.75 o
   0   3  10      885.56      866.34     12.30 o
   1   3  10      159.78      156.96      7.06 o
   2   3  10       63.57       64.24      3.31 o
   3   3  10        5.72        6.70      1.54 o
   4   3  10      873.06      827.22     15.15 o
   5   3  10      452.38      410.87     11.02 o
   6   3  10      740.54      649.38     21.58 o
   7   3  10       13.13       11.67      2.31 o
   8   3  10      103.43      104.47      6.77 o
   9   3  10       23.37       23.00      4.82 o
 -13   4  10       20.77       21.60      4.70 o
 -12   4  10       28.08       34.73      5.39 o
 -11   4  10      315.57      312.34     10.37 o
 -10   4  10       35.11       31.81      4.73 o
  -9   4  10       95.03      103.55      5.93 o
  -8   4  10      291.36      289.71      8.86 o
  -7   4  10     1206.74     1207.28     18.26 o
  -6   4  10      212.48      219.03      6.46 o
  -5   4  10      798.81      802.71     12.57 o
  -4   4  10       30.77       32.35      3.21 o
  -3   4  10      156.83      165.38      5.06 o
  -2   4  10       66.79       63.17      3.33 o
  -1   4  10      713.13      680.74     10.38 o
   0   4  10        3.03        3.10      1.74 o
   1   4  10     1573.39     1593.27     21.62 o
   2   4  10        8.81        9.27      1.64 o
   3   4  10        0.42        1.21      1.26 o
   4   4  10       11.43       13.55      2.26 o
   5   4  10      347.30      341.80     13.45 o
   6   4  10       24.96       29.96      7.33 o
   7   4  10       53.20       66.49      6.51 o
   8   4  10        0.38        2.00      5.11 o
   9   4  10        1.69        2.78      4.77 o
 -12   5  10      251.91      281.21      9.59 o
 -11   5  10        4.01       10.60      3.95 o
 -10   5  10      242.76      243.30      8.55 o
  -9   5  10       16.69       24.33      4.28 o
  -8   5  10       25.85       22.25      4.48 o
  -7   5  10       61.03       59.34      4.75 o
  -6   5  10     1336.20     1348.65     18.08 o
  -5   5  10        4.51        4.61      2.89 o
  -4   5  10      651.68      659.36     10.18 o
  -3   5  10       76.88       73.64      4.60 o
  -2   5  10        1.25        1.12      2.18 o
  -1   5  10       83.14       83.38      4.99 o
   0   5  10     1115.42     1094.63     14.18 o
   1   5  10        2.37        3.06      1.62 o
   2   5  10      265.17      268.81      6.98 o
   3   5  10       61.05       63.02      4.00 o
   4   5  10       51.10       64.78      5.57 o
   5   5  10       66.92       74.54      6.15 o
   6   5  10      245.23      237.99     10.58 o
   7   5  10       23.79       23.86      6.62 o
   8   5  10        5.44        7.00      6.32 o
 -11   6  10      261.84      263.47      8.10 o
 -10   6  10       42.66       27.41      6.71 o
  -9   6  10       82.31       90.55      5.34 o
  -8   6  10      403.83      397.14     13.17 o
  -7   6  10      200.61      195.48      7.51 o
  -6   6  10      147.99      146.91      6.05 o
  -5   6  10      338.10      332.74     11.65 o
  -4   6  10       39.94       35.18      2.79 o
  -3   6  10       95.70       98.19      4.81 o
  -2   6  10      234.50      237.94      6.22 o
  -1   6  10       79.07       99.76      4.14 o
   0   6  10       69.33       77.32      4.86 o
   1   6  10      426.71      420.75     10.28 o
   2   6  10       91.62       94.55      5.03 o
   3   6  10        1.51       -2.21      3.52 o
   4   6  10      243.31      266.48     11.53 o
   5   6  10      444.44      456.94     13.26 o
   6   6  10       11.86        8.28      5.36 o
  -9   7  10      122.23      110.80     15.62 o
  -8   7  10        0.02        0.39      2.35 o
  -7   7  10      345.36      331.40     13.74 o
  -6   7  10      102.38      101.35     13.02 o
  -5   7  10        0.26        5.78      3.94 o
  -4   7  10      154.54      170.30      9.52 o
  -3   7  10      268.07      276.96      8.49 o
  -2   7  10        1.89        5.10      3.02 o
  -1   7  10       89.11       87.44      4.97 o
   0   7  10      109.04      110.64      3.92 o
   1   7  10      136.95      128.96      4.86 o
   2   7  10      117.67      120.70      9.15 o
   3   7  10      162.69      185.32     10.91 o
   4   7  10       66.80       66.42      7.98 o
   5   7  10       90.83       96.87      9.04 o
  -7   8  10        2.05        1.99      3.47 o
  -6   8  10        0.57       -0.75      3.33 o
  -5   8  10       44.76       30.43     10.65 o
  -4   8  10      129.38      138.01      6.53 o
  -3   8  10        4.31        5.50      3.50 o
  -2   8  10      275.88      283.45      7.96 o
  -1   8  10       25.04       16.75      2.85 o
   0   8  10        2.11        2.94      4.56 o
   1   8  10       81.48       77.50     11.26 o
   2   8  10      137.18      141.45     10.61 o
 -13   0  11      250.21      257.05     13.78 o
 -11   0  11       62.66       74.96      8.15 o
  -9   0  11     2290.21     2226.62     43.84 o
  -7   0  11     2022.53     1994.30     40.94 o
  -5   0  11        0.01        4.08      3.46 o
  -3   0  11     4302.61     4354.00     64.00 o
  -1   0  11     1236.64     1198.14     24.69 o
   1   0  11        7.83        4.17      2.77 o
   3   0  11     2056.25     2111.20     41.83 o
   5   0  11      202.99      221.60      8.22 o
   7   0  11       13.47       14.45      3.53 o
   9   0  11      295.28      279.37      8.09 o
 -14   1  11      224.91      260.57     10.94 o
 -13   1  11        7.57        3.61      3.84 o
 -12   1  11      266.33      282.01     10.36 o
 -11   1  11      260.90      241.25     12.16 o
 -10   1  11       12.26       11.49      3.74 o
  -9   1  11      156.42      138.06      6.45 o
  -8   1  11     1050.37     1036.60     17.37 o
  -7   1  11      207.96      208.32      6.65 o
  -6   1  11      757.30      759.48     12.39 o
  -5   1  11      795.11      789.61     12.20 o
  -4   1  11     1255.44     1263.09     14.84 o
  -3   1  11      117.57      123.29      3.58 o
  -2   1  11     2112.31     2111.54     20.45 o
  -1   1  11       17.04       18.94      1.98 o
   0   1  11       16.81       23.87      3.39 o
   1   1  11       38.64       50.02      2.45 o
   2   1  11      554.19      558.39     10.61 o
   3   1  11       14.00       13.29      2.29 o
   4   1  11      774.90      786.48     11.47 o
   5   1  11       22.97       22.49      2.31 o
   6   1  11       23.19       22.11      2.09 o
   7   1  11       33.73       33.53      2.40 o
   8   1  11      292.87      267.30      6.00 o
   9   1  11       26.74       28.99      3.98 o
 -14   2  11       37.32       34.45      7.90 o
 -13   2  11      233.24      238.31      9.53 o
 -12   2  11      163.49      156.24      7.74 o
 -11   2  11       30.53       28.53      5.13 o
 -10   2  11      719.04      722.74     14.19 o
  -9   2  11        6.24        6.50      3.92 o
  -8   2  11        2.14        0.83      2.69 o
  -7   2  11      544.25      526.60     11.15 o
  -6   2  11      261.41      253.11     12.08 o
  -5   2  11        0.12        3.75      2.22 o
  -4   2  11      938.00      927.29     13.18 o
  -3   2  11      645.31      668.80      7.82 o
  -2   2  11       38.42       45.03      2.25 o
  -1   2  11      419.34      425.10      6.96 o
   0   2  11       51.94       52.31      1.95 o
   1   2  11       32.51       37.40      2.37 o
   2   2  11      363.96      355.76      9.83 o
   3   2  11      112.60      127.91      4.86 o
   4   2  11      159.08      156.74      4.80 o
   5   2  11      251.22      246.35      5.95 o
   6   2  11      156.86      171.07      6.09 o
   7   2  11      264.10      258.64      5.22 o
   8   2  11      181.21      176.15     10.25 o
   9   2  11      170.91      167.86      8.56 o
 -13   3  11       51.00       55.64      6.07 o
 -12   3  11       17.91       17.27      4.62 o
 -11   3  11      588.48      592.29     15.63 o
 -10   3  11        6.42        8.55      3.77 o
  -9   3  11      347.42      349.20     10.19 o
  -8   3  11      245.61      246.14      8.36 o
  -7   3  11      304.66      310.45      9.69 o
  -6   3  11      232.70      233.59      7.00 o
  -5   3  11      359.41      380.09      7.78 o
  -4   3  11       30.23       30.58      3.53 o
  -3   3  11      189.75      195.25      4.11 o
  -2   3  11       47.93       54.65      1.98 o
  -1   3  11      331.43      302.41      5.17 o
   0   3  11       42.83       48.17      3.96 o
   1   3  11     1078.00     1095.18     17.06 o
   2   3  11       20.77       19.87      2.61 o
   3   3  11       26.38       21.55      2.06 o
   4   3  11      315.49      307.44      6.02 o
   5   3  11      366.45      333.39     13.32 o
   6   3  11       21.56       27.03      4.73 o
   7   3  11      495.76      485.49     12.91 o
   8   3  11       76.14       87.04      6.68 o
 -12   4  11      217.62      245.80     11.02 o
 -11   4  11       18.37       25.79      5.18 o
 -10   4  11      436.12      466.96     12.49 o
  -9   4  11       28.92       25.95      4.42 o
  -8   4  11       16.86       16.35      3.85 o
  -7   4  11      144.03      152.93      6.45 o
  -6   4  11     1051.98     1074.12     16.73 o
  -5   4  11       21.27       20.89      3.23 o
  -4   4  11      487.85      502.83      8.65 o
  -3   4  11        2.30        0.86      1.10 o
  -2   4  11       82.65       66.84      2.27 o
  -1   4  11        2.26        0.79      2.07 o
   0   4  11     1244.80     1211.67     20.96 o
   1   4  11        5.12        3.57      2.58 o
   2   4  11      309.95      323.36      8.06 o
   3   4  11        3.13        2.64      1.30 o
   4   4  11       53.00       48.49      2.72 o
   5   4  11      125.48      130.18     10.48 o
   6   4  11      428.02      428.93     14.10 o
   7   4  11       59.46       64.94      6.73 o
   8   4  11       25.45       25.26      6.45 o
 -11   5  11      369.35      388.04     11.42 o
 -10   5  11        0.11        4.07      4.12 o
  -9   5  11      108.70      115.52      6.74 o
  -8   5  11       30.85       36.70      4.62 o
  -7   5  11      331.25      341.23      9.93 o
  -6   5  11      148.44      149.93      5.95 o
  -5   5  11      631.72      660.87     12.34 o
  -4   5  11        0.82        2.39      1.20 o
  -3   5  11      199.43      203.52      6.57 o
  -2   5  11       52.30       59.56      3.98 o
  -1   5  11      290.69      303.02     11.47 o
   0   5  11        5.82        4.47      2.03 o
   1   5  11     1287.48     1266.99     17.21 o
   2   5  11       54.66       49.91      2.53 o
   3   5  11       44.80       49.37      3.77 o
   4   5  11       35.57       41.98      5.36 o
   5   5  11      225.79      239.54      9.37 o
   6   5  11        0.04        3.24      5.54 o
   7   5  11       45.58       43.45      6.98 o
 -10   6  11       71.57       74.60      6.83 o
  -9   6  11       67.15       70.99      4.89 o
  -8   6  11        7.31        7.53      2.79 o
  -7   6  11      367.74      372.93     11.81 o
  -6   6  11      251.96      278.41     10.56 o
  -5   6  11       64.73       61.51      5.17 o
  -4   6  11      401.21      394.69     10.32 o
  -3   6  11      177.90      184.60      6.67 o
  -2   6  11       69.25       73.68      4.70 o
  -1   6  11      175.93      156.98      5.85 o
   0   6  11      763.27      717.57     15.17 o
   1   6  11       12.52       13.38      2.49 o
   2   6  11      285.27      275.49     11.74 o
   3   6  11       79.29       81.94     11.94 o
   4   6  11       14.95       18.95      5.65 o
   5   6  11       91.73       89.76      7.65 o
  -8   7  11      168.87      153.60     12.13 o
  -7   7  11       14.71        9.57      4.60 o
  -6   7  11       16.28       10.55      6.49 o
  -5   7  11       33.70       25.39      9.60 o
  -4   7  11       18.86       19.85      3.90 o
  -3   7  11       38.51       40.81      4.27 o
  -2   7  11      206.27      200.77      6.47 o
  -1   7  11       72.58       70.22      4.19 o
   0   7  11       62.99       53.30      3.35 o
   1   7  11      120.71      131.39      9.68 o
   2   7  11       88.02       86.90      8.90 o
   3   7  11        2.29        8.79      6.36 o
  -5   8  11        9.20       12.20      6.16 o
  -4   8  11       11.00       11.41      4.18 o
  -3   8  11      160.48      163.04      7.57 o
  -2   8  11       27.64       20.74      3.80 o
  -1   8  11      157.17      161.42      8.48 o
   0   8  11        1.81        1.88      5.37 o
 -12   0  12      360.27      373.64     16.21 o
 -10   0  12        1.89       -4.73      5.94 o
  -8   0  12      829.17      830.56     35.15 o
  -6   0  12     1120.38     1083.62     23.58 o
  -4   0  12      732.56      715.84     12.64 o
  -2   0  12     2080.30     2131.39     37.11 o
   0   0  12       15.63       16.20      2.73 o
   2   0  12       30.10       42.81      4.50 o
   4   0  12     1459.41     1392.71     44.52 o
   6   0  12       98.50       83.74      4.32 o
   8   0  12       76.13       72.31      7.56 o
 -13   1  12      351.13      357.59     12.96 o
 -12   1  12        1.27        1.75      3.57 o
 -11   1  12      192.19      194.52      9.11 o
 -10   1  12       36.25       46.26      5.71 o
  -9   1  12      327.99      332.72      9.63 o
  -8   1  12      661.46      645.61     12.88 o
  -7   1  12      812.01      809.05     15.13 o
  -6   1  12      126.98      112.09      5.57 o
  -5   1  12        2.97        2.36      2.23 o
  -4   1  12      554.25      554.69      9.97 o
  -3   1  12     1518.21     1534.77     15.86 o
  -2   1  12      253.99      251.95      4.63 o
  -1   1  12      580.91      589.62      8.99 o
   0   1  12       91.18       96.32      4.49 o
   1   1  12       16.10       16.92      2.03 o
   2   1  12     1119.98     1033.08     25.88 o
   3   1  12      817.22      839.19     31.07 o
   4   1  12       38.46       45.90      9.69 o
   5   1  12      427.41      429.92      8.84 o
   6   1  12       20.06       21.52      2.45 o
   7   1  12       30.83       28.36      2.79 o
   8   1  12       96.31       92.98      5.45 o
 -13   2  12        0.45       -3.76      4.26 o
 -12   2  12       94.10      105.45      8.67 o
 -11   2  12      123.55      137.50      9.15 o
 -10   2  12        0.46        3.60      3.47 o
  -9   2  12       26.19       31.60      4.70 o
  -8   2  12      775.58      760.74     16.42 o
  -7   2  12       37.02       35.90      4.85 o
  -6   2  12      287.30      272.68      8.33 o
  -5   2  12      361.24      359.60      7.42 o
  -4   2  12      209.10      213.12      5.69 o
  -3   2  12      740.19      715.32      8.93 o
  -2   2  12      446.23      427.13      6.32 o
  -1   2  12       15.57       16.81      1.82 o
   0   2  12      390.79      397.65      5.25 o
   1   2  12      343.27      313.86      7.20 o
   2   2  12      188.61      190.15      5.31 o
   3   2  12       48.46       45.54      3.78 o
   4   2  12      175.36      179.29      5.87 o
   5   2  12      128.51      122.83      4.89 o
   6   2  12       12.74       12.02      2.31 o
   7   2  12      174.35      164.78      8.32 o
   8   2  12      173.27      151.30      8.34 o
 -12   3  12       86.43       85.62      7.14 o
 -11   3  12       15.74       13.85      4.56 o
 -10   3  12      386.27      399.87     15.40 o
  -9   3  12        0.64       -0.26      2.66 o
  -8   3  12      154.78      160.13      7.48 o
  -7   3  12      490.57      477.26     10.75 o
  -6   3  12       67.13       85.50      4.77 o
  -5   3  12        0.70        0.23      1.96 o
  -4   3  12      280.87      289.88      6.68 o
  -3   3  12        2.79        2.76      1.87 o
  -2   3  12       69.54       67.53      3.25 o
  -1   3  12      227.54      207.53      5.54 o
   0   3  12      401.51      373.26     11.50 o
   1   3  12       10.24       10.56      2.33 o
   2   3  12      215.42      226.46      7.61 o
   3   3  12       61.71       69.71      6.99 o
   4   3  12        4.22        2.79      2.02 o
   5   3  12      110.41      106.16      6.04 o
   6   3  12      257.12      270.93     11.09 o
   7   3  12        0.44       -0.09      4.19 o
 -12   4  12       13.62       17.25      5.05 o
 -11   4  12      348.44      342.10     12.21 o
 -10   4  12        0.27        1.07      3.61 o
  -9   4  12      236.00      262.07      9.65 o
  -8   4  12       20.87       18.04      4.21 o
  -7   4  12       95.94      109.55      6.44 o
  -6   4  12        8.67        9.73      3.44 o
  -5   4  12     1030.22     1046.84     16.68 o
  -4   4  12       88.55       92.86      6.06 o
  -3   4  12      390.54      410.46      5.53 o
  -2   4  12        7.90        7.12      2.47 o
  -1   4  12      242.28      234.41      9.08 o
   0   4  12       39.50       33.37      3.62 o
   1   4  12      755.03      760.17     22.60 o
   2   4  12        3.00        3.09      2.11 o
   3   4  12      111.40      110.20      7.97 o
   4   4  12       69.60       77.55      6.31 o
   5   4  12       70.25       95.11     18.42 o
   6   4  12        0.01       -2.96      4.55 o
   7   4  12      208.05      234.12     18.68 o
 -11   5  12        5.83        6.28      4.88 o
 -10   5  12      303.74      311.33     10.77 o
  -9   5  12        2.46        2.74      3.26 o
  -8   5  12       47.59       57.59      5.19 o
  -7   5  12       17.41       15.58      4.04 o
  -6   5  12      454.84      446.89     11.86 o
  -5   5  12       21.99       22.01      3.72 o
  -4   5  12      785.80      823.19     13.27 o
  -3   5  12       29.72       32.53      3.84 o
  -2   5  12       22.02       18.33      3.14 o
  -1   5  12       86.41       88.64      4.36 o
   0   5  12      985.32      973.68     16.15 o
   1   5  12       37.98       35.77      2.89 o
   2   5  12      304.99      293.91     12.24 o
   3   5  12       59.02       57.10      7.80 o
   4   5  12        0.31       -1.09      3.68 o
   5   5  12        5.21        5.53      4.49 o
  -9   6  12      217.11      217.62      8.58 o
  -8   6  12      215.70      211.48      8.78 o
  -7   6  12        8.87        7.77      2.94 o
  -6   6  12       92.47       91.86      6.09 o
  -5   6  12      117.77      126.03      6.62 o
  -4   6  12        2.43        3.30      3.31 o
  -3   6  12      107.04      110.09     10.49 o
  -2   6  12      113.83      122.92      5.35 o
  -1   6  12      120.57      122.49      5.72 o
   0   6  12       77.80       65.57      3.79 o
   1   6  12      445.45      418.02     21.27 o
   2   6  12       45.86       44.67      7.21 o
   3   6  12        1.90       -1.73      4.41 o
   4   6  12       90.58       65.91     19.43 o
  -7   7  12      235.25      230.30     10.06 o
  -6   7  12        5.00        4.01      3.62 o
  -5   7  12       24.88       15.68      5.48 o
  -4   7  12       29.51       26.69      5.68 o
  -3   7  12      130.32      122.37      6.12 o
  -2   7  12        1.58        2.60      2.59 o
  -1   7  12      146.48      154.95      5.79 o
   0   7  12      146.73      170.81     12.09 o
   1   7  12        1.11        1.42      4.57 o
   2   7  12       26.75       23.74      6.92 o
 -13   0  13      346.24      334.37     20.52 o
 -11   0  13      277.15      260.66     18.66 o
  -9   0  13      927.38      906.80     24.20 o
  -7   0  13     1055.44     1002.80     24.30 o
  -5   0  13       69.09       75.24      6.57 o
  -3   0  13     1035.36     1032.11     16.93 o
  -1   0  13      421.52      420.96     10.35 o
   1   0  13        0.23        1.24      2.89 o
   3   0  13     1240.19     1239.45     44.32 o
   5   0  13      580.38      605.33     24.29 o
   7   0  13       12.72       10.38      3.90 o
 -13   1  13       14.63        9.67      5.03 o
 -12   1  13      398.47      384.07     12.43 o
 -11   1  13        0.52        5.05      4.12 o
 -10   1  13       31.68       32.81      5.75 o
  -9   1  13      208.09      218.68     10.39 o
  -8   1  13      702.94      699.36     14.32 o
  -7   1  13        8.39        8.50      3.96 o
  -6   1  13      519.59      520.98     11.12 o
  -5   1  13      194.65      195.20      7.92 o
  -4   1  13      168.48      162.86      4.93 o
  -3   1  13      623.00      607.28      8.70 o
  -2   1  13      742.86      730.74     11.43 o
  -1   1  13        0.25        3.94      1.99 o
   0   1  13      101.21      102.93      4.12 o
   1   1  13       22.25       22.40      2.84 o
   2   1  13      116.09      114.21      3.65 o
   3   1  13       40.94       41.01      4.47 o
   4   1  13      692.59      699.59     29.47 o
   5   1  13        8.59        5.91      2.80 o
   6   1  13       95.25       90.62      7.17 o
   7   1  13        8.13        8.03      2.08 o
 -12   2  13        2.23        8.12      5.04 o
 -11   2  13      169.83      177.79      9.60 o
 -10   2  13      341.72      350.41     11.88 o
  -9   2  13        8.16       17.63      5.08 o
  -8   2  13       38.06       43.14      5.22 o
  -7   2  13      746.40      756.90     18.84 o
  -6   2  13        8.69        7.32      3.00 o
  -5   2  13       99.45      102.16      5.32 o
  -4   2  13      539.82      540.05      7.89 o
  -3   2  13        4.03        5.89      1.88 o
  -2   2  13      106.04      111.46      3.47 o
  -1   2  13      323.27      331.27      9.33 o
   0   2  13      182.09      174.98      4.29 o
   1   2  13       72.07       63.73      5.03 o
   2   2  13      402.05      407.12     12.19 o
   3   2  13      104.20      116.07      5.37 o
   4   2  13        1.01       -1.85      2.38 o
   5   2  13      101.47       94.36      6.56 o
   6   2  13       90.69       98.61      8.25 o
   7   2  13       27.37       20.39      4.48 o
 -12   3  13       45.16       51.04      7.84 o
 -11   3  13      123.08      122.45     14.58 o
 -10   3  13        0.01       -3.18      4.16 o
  -9   3  13      120.09      131.00      7.31 o
  -8   3  13      153.21      161.68     12.91 o
  -7   3  13       70.74       79.12      6.01 o
  -6   3  13       90.32       93.71      6.07 o
  -5   3  13      384.53      397.21      9.83 o
  -4   3  13        1.45       -0.99      2.01 o
  -3   3  13      215.50      234.36      5.16 o
  -2   3  13       51.78       59.89      2.99 o
  -1   3  13      217.52      201.79      5.94 o
   0   3  13      609.71      615.43     10.96 o
   1   3  13     1028.14     1018.49     16.08 o
   2   3  13        3.91        3.57      2.09 o
   3   3  13      120.37      122.21      6.74 o
   4   3  13       68.77       77.18      5.09 o
   5   3  13       39.94       47.32      5.83 o
   6   3  13        4.02        3.11      4.30 o
 -11   4  13       18.56       15.85      5.17 o
 -10   4  13      229.30      252.89     12.15 o
  -9   4  13        1.23        0.94      3.29 o
  -8   4  13      140.29      134.41      7.62 o
  -7   4  13        7.52        8.04      3.63 o
  -6   4  13      144.81      146.33      6.32 o
  -5   4  13        8.58        9.14      3.42 o
  -4   4  13      752.22      769.96     10.51 o
  -3   4  13       70.65       57.79      2.16 o
  -2   4  13       84.18       76.59      4.82 o
  -1   4  13      108.36      101.61      6.41 o
   0   4  13      456.69      455.25     13.20 o
   1   4  13       31.79       31.84      3.08 o
   2   4  13      197.33      199.51     11.25 o
   3   4  13        1.58        1.07      3.07 o
   4   4  13       12.63       12.63      5.97 o
   5   4  13       35.42       38.07      7.05 o
 -10   5  13        0.11        3.79      3.75 o
  -9   5  13      188.67      204.32      8.37 o
  -8   5  13       84.45       86.35      6.59 o
  -7   5  13       79.63       92.63      6.32 o
  -6   5  13       59.23       63.83      5.71 o
  -5   5  13      386.98      401.00      9.63 o
  -4   5  13        2.47        2.31      2.75 o
  -3   5  13      382.25      390.00      9.71 o
  -2   5  13       13.21       15.29      4.70 o
  -1   5  13       42.17       53.25      4.12 o
   0   5  13       21.38       22.40      3.09 o
   1   5  13      485.08      460.33     10.90 o
   2   5  13        0.21        7.70      9.47 o
   3   5  13       55.82       54.07      7.32 o
   4   5  13        4.40        6.21      5.50 o
  -8   6  13       58.82       55.11      6.07 o
  -7   6  13      191.83      197.08      7.98 o
  -6   6  13      128.47      120.54      9.24 o
  -5   6  13        8.03        8.91      3.85 o
  -4   6  13      230.28      231.39      8.97 o
  -3   6  13       67.71       68.89      5.79 o
  -2   6  13        5.15        5.70      2.94 o
  -1   6  13       99.79       98.15      5.09 o
   0   6  13      216.95      215.06      6.86 o
   1   6  13        3.15        5.76      6.31 o
   2   6  13       91.32       91.00      9.13 o
  -4   7  13       11.08       13.74      4.65 o
  -3   7  13       31.20       35.37      5.36 o
  -2   7  13      127.99      117.84      6.01 o
 -12   0  14      320.59      325.61     17.25 o
 -10   0  14       40.54       50.93      8.90 o
  -8   0  14     1244.50     1222.95     30.70 o
  -6   0  14      440.92      454.01     15.84 o
  -4   0  14       42.87       33.27      5.23 o
  -2   0  14      450.06      435.27      9.78 o
   0   0  14      537.10      534.05     15.49 o
   2   0  14        5.51        8.35      3.65 o
   4   0  14      796.51      752.83     25.53 o
   6   0  14      133.68      118.25      8.27 o
 -12   1  14        1.08        2.22      5.08 o
 -11   1  14      172.83      168.64      9.26 o
 -10   1  14        3.86        5.52      4.56 o
  -9   1  14      391.39      385.48     11.73 o
  -8   1  14       53.77       44.40      6.09 o
  -7   1  14      737.45      741.36     17.46 o
  -6   1  14       17.41       16.05      3.53 o
  -5   1  14      134.89      137.37      4.72 o
  -4   1  14      245.70      244.92      6.70 o
  -3   1  14       41.59       40.69      3.00 o
  -2   1  14        5.94        7.10      2.33 o
  -1   1  14      681.06      672.72     15.85 o
   0   1  14      145.01      144.41      5.90 o
   1   1  14      274.10      262.04      9.61 o
   2   1  14       45.75       42.36      4.94 o
   3   1  14      302.00      312.32      8.53 o
   4   1  14        6.18        6.48      3.82 o
   5   1  14      256.55      253.70      8.53 o
   6   1  14      105.85      109.46      4.82 o
 -11   2  14        6.69        6.93      5.62 o
 -10   2  14        0.22        0.97      3.56 o
  -9   2  14      112.14      129.32      7.93 o
  -8   2  14      140.95      147.81      8.63 o
  -7   2  14       66.39       71.21      5.55 o
  -6   2  14      432.07      428.32     10.98 o
  -5   2  14      183.32      195.95      5.55 o
  -4   2  14        1.08        2.57      2.39 o
  -3   2  14      390.69      360.99      7.57 o
  -2   2  14      113.55      116.82      5.70 o
  -1   2  14      127.84      128.63      4.51 o
   0   2  14      172.87      175.17      8.51 o
   1   2  14       41.13       43.49      3.78 o
   2   2  14        6.77        6.56      2.58 o
   3   2  14       85.98      101.25      6.60 o
   4   2  14      129.73      133.73      7.19 o
   5   2  14        4.81        5.37      2.45 o
 -11   3  14       57.84       59.37      7.71 o
 -10   3  14      357.74      369.31     12.28 o
  -9   3  14      130.58      143.23      8.23 o
  -8   3  14      179.97      173.54      8.55 o
  -7   3  14       31.46       37.97      4.66 o
  -6   3  14       24.23       26.34      4.45 o
  -5   3  14        6.79        7.71      2.39 o
  -4   3  14      597.12      585.79     11.00 o
  -3   3  14      152.04      141.47      5.03 o
  -2   3  14      125.96      110.82      5.22 o
  -1   3  14       83.05       83.89      6.65 o
   0   3  14      105.78      100.95      5.05 o
   1   3  14        1.71        0.75      2.01 o
   2   3  14      370.49      376.54     10.10 o
   3   3  14        9.15       10.77      3.22 o
   4   3  14        4.15        2.00      3.66 o
   5   3  14       35.70       38.29      7.40 o
 -10   4  14       37.61       33.24      5.79 o
  -9   4  14      389.49      381.98     11.01 o
  -8   4  14        8.29       10.07      5.11 o
  -7   4  14        0.57        2.77      3.25 o
  -6   4  14       19.17       15.07      4.53 o
  -5   4  14      502.57      485.18      8.84 o
  -4   4  14        4.97        5.22      3.71 o
  -3   4  14      366.48      386.22      9.31 o
  -2   4  14       47.63       43.87      4.30 o
  -1   4  14        0.08        1.34      4.07 o
   0   4  14       75.05       67.45      4.88 o
   1   4  14      670.28      630.16     13.65 o
   2   4  14       27.46       29.73      5.61 o
   3   4  14       98.69      106.44     10.25 o
   4   4  14        5.69        6.45      5.34 o
  -8   5  14      153.35      165.54      8.21 o
  -7   5  14        1.80       -1.67      3.37 o
  -6   5  14      206.41      207.63      8.81 o
  -5   5  14        8.69       11.75      3.77 o
  -4   5  14      522.61      527.46     12.25 o
  -3   5  14       11.96        3.35      3.12 o
  -2   5  14       82.27       81.32      8.23 o
  -1   5  14        3.79        5.90      3.19 o
   0   5  14      265.97      246.05      8.03 o
   1   5  14        1.43        1.31      2.49 o
   2   5  14      126.84      117.78     11.50 o
  -6   6  14       25.61       22.76      5.02 o
  -5   6  14       54.45       51.91      6.35 o
  -4   6  14        6.56       11.13      5.68 o
  -3   6  14      117.05      118.45      7.24 o
  -2   6  14       67.31       58.03      5.59 o
  -1   6  14        3.48        2.65      3.12 o
   0   6  14       58.96       50.96     12.20 o
 -11   0  15      257.91      278.18     16.72 o
  -9   0  15       33.02       33.94     10.02 o
  -7   0  15      344.42      361.78     18.26 o
  -5   0  15       69.44       76.89      5.97 o
  -3   0  15       53.69       44.56      4.65 o
  -1   0  15     1087.58     1088.30     48.50 o
   1   0  15      201.42      223.55      9.90 o
   3   0  15      111.53      122.60     11.27 o
 -11   1  15        0.87        7.97      4.99 o
 -10   1  15       87.73       97.50      9.42 o
  -9   1  15       68.41       68.54      7.59 o
  -8   1  15      222.82      237.43      9.78 o
  -7   1  15        1.88        1.45      3.78 o
  -6   1  15      433.54      448.42      8.68 o
  -5   1  15       99.96       97.33      4.95 o
  -4   1  15       69.50       84.26      4.52 o
  -3   1  15       94.14       95.98      4.18 o
  -2   1  15      338.80      336.88      6.95 o
  -1   1  15       31.27       28.39      4.37 o
   0   1  15      360.33      356.77      7.25 o
   1   1  15       20.64       20.35      3.03 o
   2   1  15        3.44        3.02      3.33 o
   3   1  15       18.31       16.11      4.07 o
   4   1  15      241.84      228.46     10.01 o
 -10   2  15      151.10      146.46      9.16 o
  -9   2  15       11.07        6.14      4.93 o
  -8   2  15       50.99       57.75      5.65 o
  -7   2  15      187.27      192.64      8.18 o
  -6   2  15        7.73        7.25      2.75 o
  -5   2  15      342.97      355.57      7.65 o
  -4   2  15      120.03      138.88      5.60 o
  -3   2  15        0.42        3.32      1.98 o
  -2   2  15        1.72        1.47      1.71 o
  -1   2  15      149.93      148.25      4.11 o
   0   2  15      251.96      238.06      7.28 o
   1   2  15       87.14       76.93      5.09 o
   2   2  15      275.78      282.68      9.90 o
   3   2  15      154.84      158.02      8.07 o
   4   2  15       15.15       13.85      4.38 o
  -9   3  15      279.66      303.17     11.10 o
  -8   3  15       38.33       43.79      5.45 o
  -7   3  15       69.41       68.56      5.73 o
  -6   3  15       20.41       24.15      3.30 o
  -5   3  15      218.26      220.51      6.03 o
  -4   3  15        4.73        8.66      2.21 o
  -3   3  15      239.34      243.94      8.35 o
  -2   3  15       48.12       57.63      4.91 o
  -1   3  15       59.97       55.80      5.85 o
   0   3  15      295.14      280.18      9.53 o
   1   3  15      189.49      194.65      9.76 o
   2   3  15       19.75       23.12      3.37 o
   3   3  15      153.23      151.76     11.98 o
  -8   4  15      378.59      385.24     12.21 o
  -7   4  15        9.67       13.15      4.97 o
  -6   4  15        8.04       13.04      4.05 o
  -5   4  15       60.57       59.78      6.59 o
  -4   4  15      498.05      505.56     11.68 o
  -3   4  15       24.31       21.26      3.89 o
  -2   4  15       97.20      112.23      8.51 o
  -1   4  15       23.00       23.57      4.63 o
   0   4  15       29.94       31.44      3.94 o
   1   4  15       14.25        7.87      3.32 o
   2   4  15       95.23       81.75     12.40 o
  -6   5  15       10.26       13.43      4.52 o
  -5   5  15      266.38      254.33      9.13 o
  -4   5  15        2.60        6.58      4.07 o
  -3   5  15      317.79      325.94     12.96 o
  -2   5  15       44.18       52.08      6.63 o
  -1   5  15       66.25       56.29     10.98 o
   0   5  15      101.20       89.77      7.02 o
  -8   0  16       20.44        9.23      7.07 o
  -6   0  16      409.57      430.51     16.33 o
  -4   0  16      124.17      121.81      7.59 o
  -2   0  16      553.99      536.50     22.17 o
   0   0  16      435.96      428.83     12.37 o
   2   0  16        7.11        9.93      4.85 o
  -9   1  16       17.57       14.11      5.42 o
  -8   1  16       44.21       52.96      5.66 o
  -7   1  16      218.12      225.62      7.35 o
  -6   1  16        8.32       10.46      3.35 o
  -5   1  16      371.79      370.47      8.70 o
  -4   1  16       28.86       20.10      3.59 o
  -3   1  16        0.55        1.72      2.29 o
  -2   1  16        0.80        0.17      1.82 o
  -1   1  16      555.92      532.50     15.98 o
   0   1  16       13.70       11.19      2.51 o
   1   1  16      153.49      141.29     11.37 o
   2   1  16       34.58       43.63      6.97 o
  -9   2  16      325.31      351.03     11.25 o
  -8   2  16       99.88      108.81      7.54 o
  -7   2  16       32.54       32.56      4.01 o
  -6   2  16      149.67      162.50      6.26 o
  -5   2  16       32.10       29.77      3.65 o
  -4   2  16       74.48       81.20      4.99 o
  -3   2  16       35.38       41.54      3.56 o
  -2   2  16       30.85       35.17      4.71 o
  -1   2  16        3.24        2.21      2.58 o
   0   2  16      180.49      196.76      7.09 o
   1   2  16        4.31        4.38      2.89 o
   2   2  16        0.11       -3.99      4.76 o
  -8   3  16      171.78      179.40     21.02 o
  -7   3  16       49.56       47.94      4.31 o
  -6   3  16        0.38       -2.09      2.30 o
  -5   3  16       11.99       13.90      4.23 o
  -4   3  16      324.13      305.51     10.11 o
  -3   3  16        1.29        6.02      3.27 o
  -2   3  16       98.51       98.07      5.55 o
  -1   3  16       10.68       18.67      3.84 o
   0   3  16        0.58       -3.58      3.58 o
   1   3  16        6.09        5.98      7.22 o
  -5   4  16      204.58      211.45     10.14 o
  -4   4  16       20.57       16.75      4.22 o
  -3   4  16      290.26      295.44      9.63 o
  -2   4  16        0.23       -1.41      4.20 o
  -1   4  16        0.57        3.47      5.79 o
  -7   0  17       85.60       90.37      8.58 o
  -5   0  17      132.46      152.08      9.09 o
  -3   0  17        9.02       12.50      4.03 o
  -1   0  17      722.84      657.83     22.87 o
  -7   1  17       12.65       15.63      3.75 o
  -6   1  17      312.41      308.76      8.18 o
  -5   1  17       15.13       13.73      3.23 o
  -4   1  17      144.23      152.74      5.59 o
  -3   1  17        8.53        7.35      3.13 o
  -2   1  17      144.70      140.30      8.84 o
  -1   1  17       10.27        6.90      2.83 o
  -6   2  17        5.74        5.52      3.56 o
  -5   2  17      244.91      231.86      6.70 o
  -4   2  17       58.36       61.01      6.17 o
  -3   2  17        3.91        0.45      3.00 o
  -2   2  17       66.81       71.60      5.52 o
 
